# Supplementary material for: Contrast in Mycorrhizal Associations Leads to Divergent Rhizosphere Metabolomes and Plant–Soil Feedback Among Grassland Species
Source: Ecol Lett. 2026 Feb 11;29(2):e70318. doi: 10.1111/ele.70318 (PMC12893406; doi:10.1111/ele.70318)
Supplement: Supplementary file 2 — Table S4: The list and characteristics of metabolic markers forming five main clusters in the Ward clustering analysis of rhizosphere metabolomes of two plant species ( Leontodon hispidus and Prunella vulgaris ) in two soil inoculation treatments (whole or sieved inoculum). [file ELE-29-0-s002.xlsx]

## Sheet: Table S4 - Clustering
		HCA order	Alignment ID	Average Rt(min)	Average Mz	Metabolite name	Adduct type	Reference m/z	Formula	Ontology	INCHIKEY	SMILES	Superclass	Class	Subclass	Parent Level 1	Parent Level 2	Parent Level 3	Parent Level 4
	Cluster1	16	1214	5.784	192.116	w/o MS2:N,N-Diethyl-4-hydroxybenzamide; LC-ESI-QTOF; MS2; [M-H]-; CE	[M-H]-	192.103	C11H15NO2	Benzamides	WLRVSRJKZYZCJY-UHFFFAOYSA-N	CCN(CC)C(=O)C1=CC=C(O)C=C1	Benzenoids	Benzene and substituted derivatives	Benzoic acids and derivatives	Benzamides
	Up in LeMyc	37	993	5.047	179.073	w/o MS2:Propylparaben	[M-H]-	179.071	C10H12O3	p-Hydroxybenzoic acid alkyl esters	QELSKZZBTMNZEB-UHFFFAOYSA-N	CCCOC(C1=CC=C(C=C1)O)=O	Benzenoids	Benzene and substituted derivatives	Benzoic acids and derivatives	Benzoic acid esters	p-Hydroxybenzoic acid esters	p-Hydroxybenzoic acid alkyl esters
	90	72	378	2.933	121.031	w/o MS2:Benzoic acid	[M-H]-	121.029	C7H6O2	Benzoic acids	WPYMKLBDIGXBTP-UHFFFAOYSA-N	O=C(O)C=1C=CC=CC1	Benzenoids	Benzene and substituted derivatives	Benzoic acids and derivatives	Benzoic acids
		88	5052	7.884	341.272	w/o MS2:2-hydroxy-6-[(8Z,11Z)-pentadeca-8,11,14-trienyl]benzoic acid	[M-C6H10O5-H]-	341.266	C22H30O3	Salicylic acids	QUVGEKPNSCFQIR-UTOQUPLUSA-N	O=C(O)C=1C(O)=CC=CC1CCCCCCCC=CCC=CCC=C	Benzenoids	Benzene and substituted derivatives	Benzoic acids and derivatives	Hydroxybenzoic acid derivatives	Salicylic acid and derivatives	Salicylic acids
		46	673	2.17	151.09	w/o MS2:3-(4-Hydroxyphenyl)-1-propanol	[M-H]-	151.076	C9H12O2	1-hydroxy-2-unsubstituted benzenoids	NJCVPQRHRKYSAZ-UHFFFAOYSA-N	OC1=CC=C(C=C1)CCCO	Benzenoids	Phenols	1-hydroxy-2-unsubstituted benzenoids	1-hydroxy-2-unsubstituted benzenoids
		55	897	1.016	170.947	w/o MS2:4-Bromophenol	[M+FA-H]-	170.945	C6H5BrO	P-bromophenols	GZFGOTFRPZRKDS-UHFFFAOYSA-N	C=1C=C(C=CC1Br)O	Benzenoids	Phenols	Halophenols	Bromophenols	P-bromophenols
		83	3583	5.95	293.176	[6]-Gingerol	[M-H]-	293.176	C17H26O4	Gingerols	NLDDIKRKFXEWBK-UHFFFAOYNA-N	CCCCCC(O)CC(=O)CCC1=CC(OC)=C(O)C=C1	Benzenoids	Phenols	Methoxyphenols	Gingerols
		25	1364	6.538	199.172	w/o MS2:Lauric acid	[M-C6H10O4-H]-	199.17	C12H24O2	Medium-chain fatty acids	POULHZVOKOAJMA-UHFFFAOYSA-N	O=C(O)CCCCCCCCCCC	Lipids and lipid-like molecules	Fatty Acyls	Fatty acids and conjugates	Medium-chain fatty acids
		26	3409	5.059	285.125	w/o MS2:methyl 2-ethyl-4-[(3R,4R,5S)-5-hydroxy-4,5-dimethyl-2-oxooxolan-3-yl]-2-methyl-3-oxobutanoate	[M-H]-	285.117	C14H22O6	Annonaceous acetogenins	VOYCJQSSBDMXNQ-YZGKFDMESA-N	O=C1OC(O)(C)C(C)C1CC(=O)C(C(=O)OC)(C)CC	Lipids and lipid-like molecules	Fatty Acyls	Fatty alcohols	Annonaceous acetogenins
		19	2089	6.449	233.155	w/o MS2:(4S,5Z,6S)-4-(2-methoxy-2-oxoethyl)-5-[2-[(E)-3-phenylprop-2-enoyl]oxyethylidene]-6-[(2S,3R,4S,5S,6R)-3,4,5-trihydroxy-6-(hydroxymethyl)oxan-2-yl]oxy-4H-pyran-3-carboxylic acid	[M-H]-	233.155	C15H22O2	Eremophilane, 8,9-secoeremophilane and furoeremophilane sesquiterpenoids	FMWJHXDPCQWVEJ-JVLSTEMRSA-N	O=C(O)C(=C)C1CC=C2CCCC(C)C2(C)C1	Lipids and lipid-like molecules	Prenol lipids	Sesquiterpenoids	Eremophilane, 8,9-secoeremophilane and furoeremophilane sesquiterpenoids
		41	2091	6.546	233.155	w/o MS2:(4S,5Z,6S)-4-(2-methoxy-2-oxoethyl)-5-[2-[(E)-3-phenylprop-2-enoyl]oxyethylidene]-6-[(2S,3R,4S,5S,6R)-3,4,5-trihydroxy-6-(hydroxymethyl)oxan-2-yl]oxy-4H-pyran-3-carboxylic acid	[M-H]-	233.155	C15H22O2	Eremophilane, 8,9-secoeremophilane and furoeremophilane sesquiterpenoids	FMWJHXDPCQWVEJ-JVLSTEMRSA-N	O=C(O)C(=C)C1CC=C2CCCC(C)C2(C)C1	Lipids and lipid-like molecules	Prenol lipids	Sesquiterpenoids	Eremophilane, 8,9-secoeremophilane and furoeremophilane sesquiterpenoids
		28	3216	5.387	279.127	w/o MS2:(1'S,2'S)-3',11'-dihydroxy-1',2',5'-trimethyl-8'-oxaspiro[oxirane-2,12'-tricyclo[7.2.1.0?,?]dodecan]-5'-en-4'-one	[M-H]-	279.124	C15H20O5	0	RSFFUWNYMOEBFP-RUIYBKDTSA-N	O=C1C(=CC2OC3CC(O)C(C)(C43OC4)C2(C)C1O)C	Lipids and lipid-like molecules	Prenol lipids	Sesquiterpenoids	Trichothecenes
		40	9304	9.311	645.329	w/o MS2:(2R,3R,4S,5S,6R)-2-[(E)-5-[(1R,4aS,5S,6R,8aS)-6-hydroxy-5,8a-dimethyl-2-methylidene-5-[[(2R,3R,4S,5S,6R)-3,4,5-trihydroxy-6-(hydroxymethyl)oxan-2-yl]oxymethyl]-3,4,4a,6,7,8-hexahydro-1H-naphthalen-1-yl]-3-methylpent-2-enoxy]-6-(hydroxymethyl)oxane-3,4,5-triol	[M+Na-2H]-	645.349	C32H54O13	Diterpene glycosides	QIOMMMCQFIBVKA-PPQBIMEKSA-N	OCC1OC(OCC=C(C)CCC2C(=C)CCC3C(C)(COC4OC(CO)C(O)C(O)C4O)C(O)CCC23C)C(O)C(O)C1O	Lipids and lipid-like molecules	Prenol lipids	Terpene glycosides	Diterpene glycosides
		61	4715	5.802	329.181	w/o MS2:7-[2-(furan-3-yl)ethyl]-5-hydroxy-7,8-dimethyl-5,6,6a,8,9,10-hexahydro-1H-benzo[d][2]benzofuran-3-one	[M-H]-	329.176	C20H26O4	Diterpene lactones	QXAYVHFIMKYRKA-UHFFFAOYSA-N	O=C1OCC23C1=CC(O)CC2C(C)(CCC4=COC=C4)C(C)CC3	Lipids and lipid-like molecules	Prenol lipids	Terpene lactones	Diterpene lactones
		84	2865	3.688	263.129	w/o MS2:(5E)-4,9-dihydroxy-6-methyl-3,10-dimethylidene-4,7,8,9,11,11a-hexahydro-3aH-cyclodeca[b]furan-2-one	[M+Na-2H]-	263.129	C15H20O4	Terpene lactones	KNEQPJSDSYNUHP-VURMDHGXSA-N	O=C1OC2CC(=C)C(O)CCC(=CC(O)C2C1=C)C	Lipids and lipid-like molecules	Prenol lipids	Terpene lactones	Terpene lactones
		85	9420	5.486	667.304	w/o MS2:S4:16(P3:14/F1:2); PlaSMA ID-1826	[M-H]-	667.282	C28H46O15	Saccharolipids	TVWKJMQVETZQNH-UHFFFAOYNA-N	CCCCC(=O)OC1C(CO)OC(OC2(CO)OC(CO)C(OC(C)=O)C2O)C(OC(=O)CCC)C1OC(=O)CCCC	Lipids and lipid-like molecules	Saccharolipids		Saccharolipids
		58	1404	5.754	201.148	w/o MS2:N,N-Dimethylarginine	[M-H2O-H]-	201.136	C8H18N4O2	NA	NWGZOALPWZDXNG-UHFFFAOYNA-N	O=C(O)C(N(C)C)CCCNC(=N)N	Organic acids and derivatives	Carboxylic acids and derivatives	Amino acids, peptides, and analogues	Amino acids and derivatives	Alpha amino acids and derivatives	Alpha amino acids
		11	2160	5.735	236.105	w/o MS2:N-acetyl-O-methyltyrosine	[M+K-2H]-	236.093	C12H15NO4	Phenylalanine and derivatives	HRUASHPCEMXOMR-UHFFFAOYSA-N	O=C(O)C(N=C(O)C)CC1=CC=C(OC)C=C1	Organic acids and derivatives	Carboxylic acids and derivatives	Amino acids, peptides, and analogues	Amino acids and derivatives	Alpha amino acids and derivatives	Phenylalanine and derivatives
		53	1913	4.664	225.051	w/o MS2:3-Nitrotyrosine	[2M+FA-H]-	225.052	C9H10N2O5	Tyrosine and derivatives	FBTSQILOGYXGMD-UHFFFAOYNA-N	O=C(O)C(N)CC1=CC=C(O)C(=C1)N(=O)=O	Organic acids and derivatives	Carboxylic acids and derivatives	Amino acids, peptides, and analogues	Amino acids and derivatives	Alpha amino acids and derivatives	Tyrosine and derivatives
		13	114	4.617	87.0457	w/o MS2:Isobutyric acid	[M-H]-	87.0452	C4H8O2	Carboxylic acids	KQNPFQTWMSNSAP-UHFFFAOYSA-N	O=C(O)C(C)C	Organic acids and derivatives	Carboxylic acids and derivatives	Carboxylic acids	Carboxylic acids
		54	288	1.124	114.99	w/o MS2:Fumaric acid (not validated); PlaSMA ID-24	[M-H]-	115.002	C4H4O4	Organic acids	VZCYOOQTPOCHFL-OWOJBTEDSA-N	O=C(O)C=CC(=O)O	Organic acids and derivatives	Carboxylic acids and derivatives	Dicarboxylic acids and derivatives	Dicarboxylic acids and derivatives
		71	3165	5.936	277.183	w/o MS2:C14-SAS (TENTATIVE)	[M-H]-	277.184	C14H30O3S	NA	MZBFYGYTZIZFQC-UHFFFAOYNA-N	CCCCCCCC(CCCCCC)S(O)(=O)=O	Organic acids and derivatives	Organic sulfonic acids and derivatives	Organosulfonic acids and derivatives	Organosulfonic acids
		70	1953	1.123	226.968	w/o MS2:FT-PFSA; C4H5F5O3S	[M+Hac-H]-	226.981	C4H5F5O3S	PFSA	POGJNMOVQNQIGY-UHFFFAOYSA-N	O=S(=O)(O)CCC(F)(F)C(F)(F)F	Organic acids and derivatives	Organic sulfonic acids and derivatives	Organosulfonic acids and derivatives	Organosulfonic acids
		4	5628	1.125	362.943	w/o MS2:FT-sulfonic_acid; C6H3F11O3S	[M+Hac-H]-	362.955	C6H3F11O3S	PFSA	VQLVZRWGZRIQOG-UHFFFAOYSA-N	O=S(=O)(O)CC(F)(F)C(F)(F)C(F)(F)C(F)(F)C(F)(F)F	Organic acids and derivatives	Organic sulfonic acids and derivatives	Organosulfonic acids and derivatives	Organosulfonic acids
		23	1201	5.456	191.108	w/o MS2:D-(?)-Quinic acid	[M+K-2H]-	191.107	C7H12O6	Quinic acids and derivatives	AAWZDTNXLSGCEK-WYWMIBKRSA-N	O=C(O)C1(O)CC(O)C(O)C(O)C1	Organic oxygen compounds	Organooxygen compounds	Alcohols and polyols	Cyclic alcohols and derivatives	Cyclitols and derivatives	Quinic acids and derivatives
		57	662	1.135	150.949	w/o MS2:ADONITOL	[M+Cl]-	150.949	C5H12O5	Sugar alcohols	HEBKCHPVOIAQTA-UHFFFAOYSA-N	OCC(O)C(O)C(O)CO	Organic oxygen compounds	Organooxygen compounds	Carbohydrates and carbohydrate conjugates	Sugar alcohols
		7	6738	6.559	409.317	w/o MS2:Cratoxyarborenone E	[M-H]-	409.329	C24H26O6	4-prenylated xanthones	CJBZJZGULKATPY-UHFFFAOYSA-N	O=C1C2=CC(O)=C(OC)C(=C2OC=3C1=C(O)C=C(O)C3CC=C(C)C)CC=C(C)C	Organoheterocyclic compounds	Benzopyrans	1-benzopyrans	Dibenzopyrans	Xanthenes	Xanthones	4-prenylated xanthones
		39	342	1.052	119.037	w/o MS2:Purine	[M-H]-	119.036	C5H4N4	Purines and purine derivatives	KDCGOANMDULRCW-UHFFFAOYSA-N	N=1C=NC=2NC=NC2C1	Organoheterocyclic compounds	Imidazopyrimidines	Purines and purine derivatives	Purines and purine derivatives
		51	5765	6.682	367.233	w/o MS2:Uncarine c	[M-H]-	367.225	C21H24N2O4	Indolizidines	JMIAZDVHNCCPDM-UHFFFAOYSA-N	O=C(OC)C1=COC(C)C2CN3CCC4(C(O)=NC=5C=CC=CC54)C3CC12	Organoheterocyclic compounds	Indolizidines		Indolizidines
		45	6208	6.857	384.219	w/o MS2:(3R,7R,8R,8aS)-3,4'-dihydroxy-4,4,7,8a-tetramethylspiro[2,3,4a,5,6,7-hexahydro-1H-naphthalene-8,2'-7,8-dihydro-3H-furo[2,3-e]isoindole]-6'-one	[M-H]-	384.218	C23H31NO4	0	ZSVLMDBFFSSVAK-WJYWFEJASA-N	OC1=NCC=2C=3OC4(CC3C(O)=CC12)C(C)CCC5C(C)(C)C(O)CCC54C	Organoheterocyclic compounds	Isoindoles and derivatives	Isoindolines	Isoindolones
		66	573	1.128	140.918	w/o MS2:Kojic Acid	[M-H]-	140.916	C6H6O4	Pyranones and derivatives	BEJNERDRQOWKJM-UHFFFAOYSA-N	O=C1C=C(OC=C1O)CO	Organoheterocyclic compounds	Pyrans	Pyranones and derivatives	Pyranones and derivatives
		14	8380	9.772	519.151	w/o MS2:1-[4,5-dihydroxy-6-(hydroxymethyl)-3-[(E)-3-(4-hydroxyphenyl)prop-2-enoyl]oxyoxan-2-yl]oxy-6-hydroxy-7-methylidene-4a,5,6,7a-tetrahydro-1H-cyclopenta[c]pyran-4-carboxylic acid	[M-H]-	519.151	C25H28O12	Coumaric acid esters	QPNFBUARICHXGG-QPJJXVBHSA-N	O=C(O)C1=COC(OC2OC(CO)C(O)C(O)C2OC(=O)C=CC3=CC=C(O)C=C3)C4C(=C)C(O)CC14	Phenylpropanoids and polyketides	Cinnamic acids and derivatives	Hydroxycinnamic acids and derivatives	Hydroxycinnamic acid esters	Coumaric acid esters
		5	2698	5.455	255.108	w/o MS2:5,7-Dihydroxyflavanone	[M-H]-	255.111	C15H12O4	Flavanones	URFCJEUYXNAHFI-UHFFFAOYSA-N	O=C1C=2C(O)=CC(O)=CC2OC(C=3C=CC=CC3)C1	Phenylpropanoids and polyketides	Flavonoids	Flavans	Flavanones
		2	8812	5.372	567.096	w/o MS2:quercetin-3-O-pentosyl(1-2)pentoside	[M-H]-	567.107	C25H26O15	Flavonoid-3-O-glycosides	VJNZSQOMGHLDPH-UHFFFAOYSA-N	O=C1C(OC2OCC(O)C(O)C2OC3OCC(O)C(O)C3O)=C(OC=4C=C(O)C=C(O)C14)C=5C=CC(O)=C(O)C5	Phenylpropanoids and polyketides	Flavonoids	Flavonoid glycosides	Flavonoid O-glycosides	Flavonoid-3-O-glycosides
		79	2973	5.49	267.111	w/o MS2:formononetin	[M-H]-	267.1	C16H12O4	4'-O-methylisoflavones	HKQYGTCOTHHOMP-UHFFFAOYSA-N	O=C1C(=COC2=CC(O)=CC=C21)C=3C=CC(OC)=CC3	Phenylpropanoids and polyketides	Isoflavonoids	O-methylated isoflavonoids	4'-O-methylated isoflavonoids	4'-O-methylisoflavones
		38	1976	4.626	227.164	w/o MS2:Resveratrol	[M-C6H8O6-H]-	227.153	C14H12O3	Stilbenes	LUKBXSAWLPMMSZ-OWOJBTEDSA-N	OC1=CC=C(C=C1)C=CC=2C=C(O)C=C(O)C2	Phenylpropanoids and polyketides	Stilbenes		Stilbenes
		36	8245	5.403	505.105	w/o MS2:(2E)-2-{2-(4-Cyanophenyl)-1-[3-(trifluoromethyl)phenyl]ethylidene}-N-[4-(trifluoromethoxy)phenyl]hydrazinecarboxamide	[M+Cl]-	505.11	C24H16F6N4O2	Stilbenes	MIFOMMKAVSCNKQ-QNKGDIEWSA-N	N#CC1=CC=C(C=C1)CC(=NN=C(O)NC2=CC=C(OC(F)(F)F)C=C2)C3=CC=CC(=C3)C(F)(F)F	Phenylpropanoids and polyketides	Stilbenes		Stilbenes
		3	1598	5.816	211.134	w/o MS2:Unknown (carbon number 12); PlaSMA ID-290	[M+K-2H]-	211.134	C12H20O3	Unknown	0	0
		52	5947	9.291	375.195	w/o MS2:Unknown (carbon number 18); PlaSMA ID-927	[M-H]-	375.186	C18H33O6P	Unknown	0	0
		67	1678	4.553	215.126	w/o MS2:Unknown (carbon number 10); PlaSMA ID-304	[M-H]-	215.139	C10H20N2O3	Unknown	0	0
		76	2384	6.337	243.195	Unknown (carbon number 14); PlaSMA ID-378	[M-H]-	243.196	C14H28O3	Unknown	0	0
		89	2386	6.555	243.196	w/o MS2:Unknown (carbon number 14); PlaSMA ID-378	[M+Na-2H]-	243.196	C14H28O3	Unknown	0	0
		74	3246	1.147	280.908	w/o MS2:PFSA-Cl; C3HClF6O4S	[M+K-2H]-	280.912	C3HClF6O4S	PFSA	GMODCLMWODVJCC-UHFFFAOYSA-N	O=S(=O)(O)C(F)(F)OC(F)(F)C(F)(F)Cl	Organic acids and derivatives
		27	4119	1.132	310.934	w/o MS2:PFSA-unsaturated; C5HF9O3S	[M-H]-	310.943	C5HF9O3S	PFSA	MABDDTFQDXNBKB-UHFFFAOYSA-N	O=S(=O)(O)C(F)(F)C(F)(F)C(F)(F)C(F)=C(F)F	Organic acids and derivatives
		1	2684	9.646	254.92	Unknown	[M+TFA-H]-	null	null	null	null	null
		6	6245	1.103	386.819	Unknown	[M-H]-	null	null	null	null	null
		8	2522	6.445	248.167	Unknown	[M+C2H3N+Na-2H]-	null	null	null	null	null
		9	1707	9.76	216.907	Unknown	[M+FA-H]-	null	null	null	null	null
		10	1145	9.636	186.931	Unknown	[M+FA-H]-	null	null	null	null	null
		12	709	1.145	154.897	Unknown	[M-H]-	null	null	null	null	null
		15	3458	0.926	287.85	Unknown	[M+Na-2H]-	null	null	null	null	null
		17	7218	0.831	436.797	Unknown	[M-H]-	null	null	null	null	null
		18	3191	1.146	278.911	Unknown	[M+TFA-H]-	null	null	null	null	null
		20	2512	5.144	248.079	Unknown	[M-H]-	null	null	null	null	null
		21	300	9.287	115.92	Unknown	[M+C2H3N+Na-2H]-	null	null	null	null	null
		22	1203	1.127	191.946	Unknown	[M+FA-H]-	null	null	null	null	null
		24	2413	1.122	244.886	Unknown	[M+K-2H]-	null	null	null	null	null
		29	2461	1.11	246.884	Unknown	[2M+Hac-H]-	null	null	null	null	null
		30	966	5.467	177.095	Unknown	[M-H2O-H]-	null	null	null	null	null
		31	5325	1.132	352.917	Unknown	[M-H]-	null	null	null	null	null
		33	3641	1.145	294.955	Unknown	[M-H]-	null	null	null	null	null
		34	859	1.145	166.924	Unknown	[M+Cl]-	null	null	null	null	null
		35	545	1.138	136.937	Unknown	[M-H]-	null	null	null	null	null
		42	337	1.116	118.941	Unknown	[M+Na-2H]-	null	null	null	null	null
		43	1832	1.122	222.889	Unknown	[M-H]-	null	null	null	null	null
		44	3363	1.148	284.856	Unknown	[2M+FA-H]-	null	null	null	null	null
		47	254	1.163	104.959	Unknown	[M-H]-	null	null	null	null	null
		48	2236	1.117	238.933	Unknown	[M+Br]-	null	null	null	null	null
		49	2235	0.993	238.933	Unknown	[M+TFA-H]-	null	null	null	null	null
		50	1743	1.116	218.876	Unknown	[M-H2O-H]-	null	null	null	null	null
		56	9453	0.837	674.759	Unknown	[M+C2H3N+Na-2H]-	null	null	null	null	null
		59	2852	1.127	262.932	Unknown	[M+TFA-H]-	null	null	null	null	null
		60	1770	5.468	220.149	Unknown	[M+Na-2H]-	null	null	null	null	null
		62	2682	1.119	254.919	Unknown	[M+TFA-H]-	null	null	null	null	null
		63	3005	1.132	268.88	Unknown	[M-H]-	null	null	null	null	null
		64	2525	1.142	248.9	Unknown	[M-H]-	null	null	null	null	null
		65	5773	1.144	368.893	Unknown	[M+Hac-H]-	null	null	null	null	null
		68	372	1.178	120.939	Unknown	[M-H]-	null	null	null	null	null
		69	2068	1.144	232.915	Unknown	[M+K-2H]-	null	null	null	null	null
		73	1621	1.118	212.076	Unknown	[M-C6H10O4-H]-	null	null	null	null	null
		75	3091	1.127	272.961	Unknown	[M+TFA-H]-	null	null	null	null	null
		77	2034	6.521	229.178	Unknown	[M+Na-2H]-	null	null	null	null	null
		78	1775	1.117	220.872	Unknown	[M+Br]-	null	null	null	null	null
		80	5198	0.928	347.813	Unknown	[M-2H]-	null	null	null	null	null
		81	2517	9.4	248.08	Unknown	[M+Hac-H]-	null	null	null	null	null
		82	243	1.306	102.957	Unknown	[M-H]-	null	null	null	null	null
		86	7	6.363	59.0147	Unknown	[M-H]-	null	null	null	null	null
		87	8451	0.841	526.865	Unknown	[M+TFA-H]-	null	null	null	null	null
		90	871	5.816	167.143	Unknown	[M-H]-	null	null	null	null	null
		32	2889	1.133	264.93	w/o MS2:PFSA-Cl; C3HClF6O3S	[M+Na-2H]-	264.917	C3HClF6O3S	PFSA	SHLUTINAJLYDBM-UHFFFAOYSA-N	O=S(=O)(O)C(F)(F)C(F)(F)C(F)(F)Cl	Organic acids and derivatives
	Cluster 2	100	551	1.677	137.023	w/o MS2:Salicylic acid	[M-H]-	137.024	C7H6O3	Salicylic acids	YGSDEFSMJLZEOE-UHFFFAOYSA-N	OC(=O)C1=CC=CC=C1O	Benzenoids	Benzene and substituted derivatives	Benzoic acids and derivatives	Hydroxybenzoic acid derivatives
	19	104	672	1.896	151.087	w/o MS2:3-(4-Hydroxyphenyl)-1-propanol	[M-H]-	151.076	C9H12O2	1-hydroxy-2-unsubstituted benzenoids	NJCVPQRHRKYSAZ-UHFFFAOYSA-N	OC1=CC=C(C=C1)CCCO	Benzenoids	Phenols	1-hydroxy-2-unsubstituted benzenoids	1-hydroxy-2-unsubstituted benzenoids
		92	6196	6.076	383.225	w/o MS2:5-[(Z)-12-(3,5-dihydroxyphenyl)dodec-8-enyl]benzene-1,3-diol	[M-H]-	383.223	C24H32O4	Resorcinols	JDIDEXHTJXTVES-HYXAFXHYSA-N	OC=1C=C(O)C=C(C1)CCCC=CCCCCCCCC=2C=C(O)C=C(O)C2	Benzenoids	Phenols	Benzenediols	Resorcinols
		99	2980	6.899	267.147	EQUILIN	[M-H]-	267.139	C18H20O2	Oxosteroids	WKRLQDKEXYKHJB-HFTRVMKXSA-N	O=C1CCC2C3=CCC4=CC(O)=CC=C4C3CCC12C	Lipids and lipid-like molecules	Steroids and steroid derivatives	Oxosteroids	Oxosteroids
		101	7811	6.562	473.288	w/o MS2:Gitoxigenin Diacetate	[2M-H]-	473.289	C27H38O7	0	FYZCUGVROGLOCP-ICIBFRGGSA-N	O=C1OCC(=C1)C2C(OC(=O)C)CC3(OC(=O)C)C4CCC5CC(O)CCC5(C)C4CCC23C	Lipids and lipid-like molecules	Steroids and steroid derivatives	Steroid lactones	Cardenolides and derivatives
		97	1655	5.111	213.151	w/o MS2:FA 12:1+1O; PlaSMA ID-298	[M-H2O-H]-	213.149	C12H22O3	Oxidized fatty acids	RRJILZUCEDMMNU-UHFFFAOYSA-N	O=C(O)CC=CCCCCCCCCO	Organic acids and derivatives	Hydroxy acids and derivatives	Medium-chain hydroxy acids and derivatives	Medium-chain hydroxy acids and derivatives
		103	4081	5.246	309.17	C12-AE1S (TENTATIVE)	[M-H]-	309.174	C14H30O5S	Sulfuric acid monoesters	QTDIEDOANJISNP-UHFFFAOYSA-N	CCCCCCCCCCCCOCCOS(O)(=O)=O	Organic acids and derivatives	Organic sulfuric acids and derivatives	Sulfuric acid esters	Sulfuric acid monoesters
		93	4131	5.041	311.108	w/o MS2:(2R,3S,4S,5R,6S)-2-(hydroxymethyl)-6-[4-[(E)-3-hydroxyprop-1-enyl]phenoxy]oxane-3,4,5-triol	[M+Cl]-	311.114	C15H20O7	Phenolic glycosides	CRVXJSNSTGEXDX-HHMSBIESSA-N	OCC=CC1=CC=C(OC2OC(CO)C(O)C(O)C2O)C=C1	Phenylpropanoids and polyketides	Organooxygen compounds	Carbohydrates and carbohydrate conjugates	Glycosyl compounds
		109	2194	4.674	237.077	w/o MS2:ethyl 2-(2-acetyl-3,5-dihydroxyphenyl)acetate	[M-H]-	237.077	C12H14O5	0	TURXCFUGBPBPRS-UHFFFAOYSA-N	O=C(OCC)CC=1C=C(O)C=C(O)C1C(=O)C	Organic oxygen compounds	Organooxygen compounds	Carbonyl compounds	Ketones
		107	1453	5.673	205.16	w/o MS2:Carylophyllene Oxide	[M-C6H8O6-H]-	205.16	C14H22O	Epoxides	AMTSLHRSERHBCF-IBQNZTRDSA-N	O1C2CC(=C)C3CC(C)(C)C3CCC12C	Organoheterocyclic compounds	Epoxides		Epoxides
		91	2606	5.856	251.137	w/o MS2:(8aR,12S,12aR)-12-hydroxy-4-methyl-4,5,6,7,8,8a,12,12a-octahydro-1H-3-benzoxecine-2,9-dione	[M-H]-	251.129	C14H20O4	Oxocins	WTQWDNIIFGEBSZ-ROAVRGLVSA-N	O=C1OC(C)CCCCC2C(=O)C=CC(O)C2C1	Organoheterocyclic compounds	Oxocins		Oxocins
		94	3987	6.497	305.211	w/o MS2:Epigallocatechin	[M-H]-	305.209	C15H14O7	Epigallocatechins	XMOCLSLCDHWDHP-IUODEOHRSA-N	OC=1C=C(O)C2=C(OC(C3=CC(O)=C(O)C(O)=C3)C(O)C2)C1	Phenylpropanoids and polyketides	Flavonoids	Flavans	Flavan-3-ols
		95	3914	4.786	301.121	w/o MS2:MORIN	[M-H]-	301.119	C15H10O7	Flavonols	YXOLAZRVSSWPPT-UHFFFAOYSA-N	O=C1C(O)=C(OC=2C=C(O)C=C(O)C12)C=3C=CC(O)=CC3O	Phenylpropanoids and polyketides	Flavonoids	Flavones	Flavonols
		96	597	3.657	145.087	w/o MS2:Unknown (carbon number 7); PlaSMA ID-87	[M+Na-2H]-	145.086	C7H14O3	Unknown	0	0
		108	3509	5.746	290.139	w/o MS2:C16H21NO4; PlaSMA ID-535	[M-H]-	290.139	C16H21NO4	Formula predicted	0	0
		98	872	5.372	167.144	Unknown	[M-H]-	null	null	null	null	null
		102	5968	0.875	376.914	Unknown	[2M+FA-H]-	null	null	null	null	null
		105	9266	9.152	641.406	Unknown	[M-H]-	null	null	null	null	null
		106	5865	6.438	372.184	Unknown	[M-H]-	null	null	null	null	null
	Cluster 3	112	4992	5.849	339.202	w/o MS2:YOHIMBIC ACID HYDRATE	[M+Cl]-	339.212	C20H26N2O4	Corynanthean-type alkaloids	UXXCUDYYOMDFPX-GPRFVYSASA-N	O=C(O)C1C(O)CCC2CN3CCC=4C=5C=CC=CC5NC4C3CC12.O	Alkaloids and derivatives	Corynanthean-type alkaloids		Corynanthean-type alkaloids
	11	120	1056	5.198	183.011	w/o MS2:2,4-Dinitrophenol	[M-H]-	183.005	C6H4N2O5	Dinitrophenols	UFBJCMHMOXMLKC-UHFFFAOYSA-N	C1=CC(=C(C=C1N(=O)=O)N(=O)=O)O	Benzenoids	Phenols	Nitrophenols	Dinitrophenols
		117	2717	6.687	255.233	w/o MS2:Palmitic Acid	[M-H]-	255.233	C16H32O2	0	IPCSVZSSVZVIGE-UHFFFAOYSA-N	O=C(O)CCCCCCCCCCCCCCC	Lipids and lipid-like molecules	Fatty Acyls	Fatty acids and conjugates	Long-chain fatty acids
		114	2628	5.496	253.086	w/o MS2:FA 9:0 + 1O, sulfate; PlaSMA ID-416	[M-C6H10O5-H]-	253.077	C6H15N4O5P	Sulfate containing metabolites	JWGHNGHTHNVSKR-UHFFFAOYNA-N	O=C(O)CCCC(OS(=O)(=O)O)CCCC	Lipids and lipid-like molecules	Fatty Acyls	Fatty acids and conjugates	Sulfated fatty acids
		119	4987	6.102	339.202	[5-acetyloxy-3-(hydroxymethyl)-2-oxo-6-propan-2-ylcyclohex-3-en-1-yl] 3-methylpentanoate	[M-H]-	339.181	C18H28O6	Menthane monoterpenoids	MPXXSICHRNCHHK-UHFFFAOYSA-N	O=C(OC1C=C(C(=O)C(OC(=O)CC(C)CC)C1C(C)C)CO)C	Lipids and lipid-like molecules	Prenol lipids	Monoterpenoids	Menthane monoterpenoids
		111	7700	4.413	466.97	w/o MS2:2'-Deoxyuridine-5'-triphosphate sodium salt	[M-H]-	466.966	C9H15N2O14P3	Pyrimidine 2'-deoxyribonucleoside triphosphates	AHCYMLUZIRLXAA-SHYZEUOFSA-N	O[C@H]1C[C@@H](O[C@@H]1COP(O)(=O)OP(O)(=O)OP(O)(O)=O)N1C=CC(=O)NC1=O	Nucleosides, nucleotides, and analogues	Pyrimidine nucleotides	Pyrimidine deoxyribonucleotides	Pyrimidine deoxyribonucleoside triphosphates	Pyrimidine 2'-deoxyribonucleoside triphosphates
		116	3911	5.74	301.115	w/o MS2:MORIN	[M-H]-	301.119	C15H10O7	Flavonols	YXOLAZRVSSWPPT-UHFFFAOYSA-N	O=C1C(O)=C(OC=2C=C(O)C=C(O)C12)C=3C=CC(O)=CC3O	Phenylpropanoids and polyketides	Flavonoids	Flavones	Flavonols
		115	6431	5.122	395.245	w/o MS2:C22H36O6; PlaSMA ID-995	[M-H]-	395.243	C22H36O6	Formula predicted	0	0
		110	2836	0.874	261.878	Unknown	[M-H]-	null	null	null	null	null
		113	5245	0.783	349.859	Unknown	[M-H]-	null	null	null	null	null
		118	4532	5.433	324.062	Unknown	[M+CH3COONa-H]-	null	null	null	null	null
	Cluster 4	129	8432	5.108	523.304	w/o MS2:(3E,7E,11E,15E)-5,9,13,17,18-pentahydroxy-4,6,8,10-tetramethyl-2-[(E)-2-methylbut-2-enyl]nonadeca-3,7,11,15-tetraenedioic acid	[M+K-2H]-	523.313	C28H44O9	Very long-chain fatty acids	YKAQENKKQWMYFZ-SLELSECNSA-N	O=C(O)C(O)C(O)C=CCC(O)C=CC(C)C(O)C(=CC(C)C(O)C(=CC(C(=O)O)CC(=CC)C)C)C	Lipids and lipid-like molecules	Fatty Acyls	Fatty acids and conjugates	Very long-chain fatty acids
	12	123	9514	3.241	691.284	w/o MS2:[(1R,2R,3aR,5R,6E,10R,11S,13R,13aS)-1,2,3a,11,13-pentaacetyloxy-2,5,8,8-tetramethyl-12-methylidene-4,9-dioxo-3,5,10,11,13,13a-hexahydro-1H-cyclopenta[12]annulen-10-yl] 2-methylbutanoate	[M+Hac-H]-	691.297	C35H48O14	Jatrophane and cyclojatrophane diterpenoids	KLSSFMQBLMDBRQ-WCSXKCKPSA-N	O=C(OC1C(=C)C(OC(=O)C)C2C(OC(=O)C)C(OC(=O)C)(C)CC2(OC(=O)C)C(=O)C(C=CC(C(=O)C1OC(=O)C(C)CC)(C)C)C)C	Lipids and lipid-like molecules	Prenol lipids	Diterpenoids	Jatrophane and cyclojatrophane diterpenoids
		121	6486	6.875	397.168	w/o MS2:2-amino-5-[2-[[(3S)-2,3-dihydroxy-2-[(1S)-1-hydroxyethyl]butanoyl]oxymethyl]anilino]-5-oxopentanoic acid	[M-H]-	397.162	C18H26N2O8	Glutamine and derivatives	NFINSJKQOBJWEB-WAQLSPKVSA-N	O=C(O)C(N)CCC(O)=NC=1C=CC=CC1COC(=O)C(O)(C(O)C)C(O)C	Organic acids and derivatives	Carboxylic acids and derivatives	Amino acids, peptides, and analogues	Amino acids and derivatives	Alpha amino acids and derivatives
		131	8605	5.098	545.291	w/o MS2:MMV690028	[M+K-2H]-	545.292	C30H38N6O4	0	JPXAIORZGBCHIB-UHFFFAOYSA-N	O=C1N(N=C(C=2C=CC(OC)=C(OCCCCOC3=CC=C(C=C3)C=4N=NNN4)C2)C1(C)C)C5CCCCCC5	Organoheterocyclic compounds	Azoles	Tetrazoles	Phenyltetrazoles and derivatives
		124	5703	3.845	365.197	w/o MS2:NCGC00179869-02_C20H30O6_2(5H)-Furanone, 5-hydroxy-3-[2-(octahydro-2,3-dihydroxy-5,6,8a-trimethylspiro[naphthalene-1(2H),2'-oxiran]-5-yl)ethyl]-	[M-H]-	365.197	C20H30O6	Butenolides	IJOCZMKYIFYFQK-UHFFFAOYSA-N	O=C1OC(O)C=C1CCC2(C)C(C)CCC3(C)C2CC(O)C(O)C43OC4	Organoheterocyclic compounds	Dihydrofurans	Furanones	Butenolides
		126	5235	3.309	349.204	w/o MS2:(3E,4R)-3-[2-[(1R,4aS,5R,6R,8aS)-6-hydroxy-5-(hydroxymethyl)-5,8a-dimethyl-2-methylidene-3,4,4a,6,7,8-hexahydro-1H-naphthalen-1-yl]ethylidene]-4-hydroxyoxolan-2-one	[M-H]-	349.202	C20H30O5	Gamma butyrolactones	BOJKULTULYSRAS-NPWGMBKGSA-N	O=C1OCC(O)C1=CCC2C(=C)CCC3C(C)(CO)C(O)CCC23C	Organoheterocyclic compounds	Lactones	Gamma butyrolactones	Gamma butyrolactones
		125	942	4.178	176.087	w/o MS2:Pelletierine Hydrochloride	[M-H]-	176.085	C8H16ClNO	Piperidines	FMOKUKPRJSMPOI-UHFFFAOYSA-N	Cl.O=C(C)CC1NCCCC1	Organoheterocyclic compounds	Piperidines		Piperidines
		128	3013	4.343	269.047	w/o MS2:Galangin	[3M-H]-	269.046	C15H10O5	Flavonols	VCCRNZQBSJXYJD-UHFFFAOYSA-N	OC1=CC(O)=C2C(OC(=C(O)C2=O)C2=CC=CC=C2)=C1	Phenylpropanoids and polyketides	Flavonoids	Flavones	Flavonols
		130	8042	2.191	489.08	w/o MS2:Unknown (carbon number 22); PlaSMA ID-1358	[M+Cl]-	489.067	C22H18O13	Unknown	0	0
		122	2944	5.471	266.106	Unknown	[M+K-2H]-	null	null	null	null	null
		127	8665	5.789	553.315	Unknown	[M+CH3COONa-H]-	null	null	null	null	null
		132	8584	5.079	543.285	Unknown	[M+Cl]-	null	null	null	null	null
	Cluster 5	169	7859	1.934	479.111	w/o MS2:NCGC00385447-01!1,8,10-trihydroxy-3-(hydroxymethyl)-10-[3,4,5-trihydroxy-6-(hydroxymethyl)oxan-2-yl]anthracen-9-one	[M-H]-	479.119	C21H22O10	Anthracenes	WRQPROLXESIJKE-UHFFFAOYSA-N	O=C1C=2C(O)=CC=CC2C(O)(C3=CC(=CC(O)=C13)CO)C4OC(CO)C(O)C(O)C4O	Benzenoids	Anthracenes		Anthracenes
	63	194	1924	1.776	225.064	w/o MS2:1,8,9-Anthracenetriol	[M-H]-	225.056	C14H10O3	Anthracenes	YUTJCNNFTOIOGT-UHFFFAOYSA-N	OC1=CC=CC2=CC3=CC=CC(O)=C3C(O)=C12	Benzenoids	Anthracenes		Anthracenes
		152	4143	4.765	311.167	w/o MS2:C11-LAS (STANDARD MIX)	[M+Br]-	311.169	C17H28O3S	NA	FERBTPHUEYEGDN-UHFFFAOYNA-N	CCCCCCC(CCCC)C1=CC=C(C=C1)S(O)(=O)=O	Benzenoids	Benzene and substituted derivatives	Benzenesulfonic acids and derivatives	Benzenesulfonic acids and derivatives
		178	4152	5.134	311.169	w/o MS2:C11-LAS (STANDARD MIX)	[M+Cl]-	311.169	C17H28O3S	NA	FERBTPHUEYEGDN-UHFFFAOYNA-N	CCCCCCC(CCCC)C1=CC=C(C=C1)S(O)(=O)=O	Benzenoids	Benzene and substituted derivatives	Benzenesulfonic acids and derivatives	Benzenesulfonic acids and derivatives
		146	4575	5.491	325.184	Dodecylbenzenesulfonic acid	[M-H]-	325.184	C18H30O3S	Benzenesulfonic acids and derivatives	KWXICGTUELOLSQ-UHFFFAOYSA-N	CCCCCCCCCCCCC1=CC=C(C=C1)S(O)(=O)=O	Benzenoids	Benzene and substituted derivatives	Benzenesulfonic acids and derivatives	Benzenesulfonic acids and derivatives
		157	4584	5.391	325.187	Dodecylbenzenesulfonic acid	[M-H]-	325.184	C18H30O3S	Benzenesulfonic acids and derivatives	KWXICGTUELOLSQ-UHFFFAOYSA-N	CCCCCCCCCCCCC1=CC=C(C=C1)S(O)(=O)=O	Benzenoids	Benzene and substituted derivatives	Benzenesulfonic acids and derivatives	Benzenesulfonic acids and derivatives
		189	2623	1.957	253.03	w/o MS2:3,5-dihydroxy-7-methoxy-6-methyl-1-oxo-3H-2-benzofuran-4-carboxylic acid	[M-H]-	253.035	C11H10O7	M-phthalic acid and derivatives	MUGQOWYFWURKCM-UHFFFAOYSA-N	O=C(O)C=1C(O)=C(C(OC)=C2C(=O)OC(O)C12)C	Benzenoids	Benzene and substituted derivatives	Benzoic acids and derivatives	Phthalic acid and derivatives	M-phthalic acid and derivatives
		193	2145	1.602	235.109	w/o MS2:Carbetamide; LC-ESI-ITFT; MS2; CE	[M-H2O-H]-	235.109	C12H16N2O3	Phenylcarbamic acid esters	AMRQXHFXNZFDCH-UHFFFAOYNA-N	CCN=C(O)C(C)OC(O)=NC1=CC=CC=C1	Benzenoids	Benzene and substituted derivatives	Phenylcarbamic acid esters	Phenylcarbamic acid esters
		179	1255	6.545	194.904	w/o MS2:2,3,5-Trichlorphenol	[M-H]-	194.918	C6H3Cl3O	O-chlorophenols	WWGQHTJIFOQAOC-UHFFFAOYSA-N	C1=C(C=C(C(=C1Cl)Cl)O)Cl	Benzenoids	Phenols	Halophenols	Chlorophenols
		177	180	1.095	96.9601	Phosphoric acid	[M-H]-	96.9696	H3O4P	Non-metal phosphates	NBIIXXVUZAFLBC-UHFFFAOYSA-N	O=P(O)(O)O	Organic acids and derivatives	Non-metal oxoanionic compounds	Non-metal phosphates	Non-metal phosphates
		192	8248	2.213	505.181	w/o MS2:NCGC00169840-02![2-(4-hydroxy-3-methoxyphenyl)-4-[(4-hydroxy-3-methoxyphenyl)methyl]oxolan-3-yl]methyl (E)-3-(4-hydroxyphenyl)prop-2-enoate	[M-H]-	505.187	C29H30O8	7,9'-epoxylignans	ZNVUQZAVBXKEGF-WUXMJOGZSA-N	O=C(OCC1C(OCC1CC2=CC=C(O)C(OC)=C2)C3=CC=C(O)C(OC)=C3)C=CC4=CC=C(O)C=C4	Lignans, neolignans and related compounds	Furanoid lignans	Tetrahydrofuran lignans	7,9'-epoxylignans
		181	3023	3.626	269.137	w/o MS2:(E)-2-decylpent-2-enedioic acid	[M-H]-	269.142	C15H26O4	Long-chain fatty acids	BWSQDEWKZUMVIG-ACCUITESSA-N	O=C(O)C(=CCC(=O)O)CCCCCCCCCC	Lipids and lipid-like molecules	Fatty Acyls	Fatty acids and conjugates	Long-chain fatty acids
		135	1996	6.559	227.201	w/o MS2:Myristic acid	[M-H]-	227.202	C14H28O2	Long-chain fatty acids	TUNFSRHWOTWDNC-UHFFFAOYSA-N	CCCCCCCCCCCCCC(O)=O	Lipids and lipid-like molecules	Fatty Acyls	Fatty acids and conjugates	Long-chain fatty acids
		140	1807	5.954	221.154	3-(8-hydroxyoctyl)phenol	[M-H]-	221.154	C14H22O2	Fatty alcohols	SLVFVSVYCYGPJP-UHFFFAOYSA-N	OC1=CC=CC(=C1)CCCCCCCCO	Lipids and lipid-like molecules	Fatty Acyls	Fatty alcohols	Fatty alcohols
		133	3763	6.2	297.242	w/o MS2:FA 18:1+1O; PlaSMA ID-585	[M-3H]-	297.244	C18H34O3	Oxidized fatty acids	IMYZYCNQZDBZBQ-UHFFFAOYNA-N	O=C(O)CCCCCCCC1OC1(CCCCCCCC)	Lipids and lipid-like molecules	Fatty Acyls	Lineolic acids and derivatives	Lineolic acids and derivatives
		180	4990	6.811	339.202	[5-acetyloxy-3-(hydroxymethyl)-2-oxo-6-propan-2-ylcyclohex-3-en-1-yl] 3-methylpentanoate	[M-H]-	339.181	C18H28O6	Menthane monoterpenoids	MPXXSICHRNCHHK-UHFFFAOYSA-N	O=C(OC1C=C(C(=O)C(OC(=O)CC(C)CC)C1C(C)C)CO)C	Lipids and lipid-like molecules	Prenol lipids	Monoterpenoids	Menthane monoterpenoids
		153	7261	2.247	439.122	w/o MS2:Ginkgolide C	[M+Cl]-	439.125	C20H24O11	Ginkgolides and bilobalides	AMOGMTLMADGEOQ-UHFFFAOYNA-N	CC1C(=O)OC2C(O)C34C5OC(=O)C3(OC3OC(=O)C(O)C43C(C5O)C(C)(C)C)C12O	Lipids and lipid-like molecules	Prenol lipids	Terpene lactones	Diterpene lactones	Ginkgolides and bilobalides
		138	264	0.681	112.985	w/o MS2:Trifluoroacetic acid	[M+Na-2H]-	112.986	C2HF3O2	PFSA	DTQVDTLACAAQTR-UHFFFAOYSA-N	O=C(O)C(F)(F)F	Organic acids and derivatives	Carboxylic acids and derivatives	Alpha-halocarboxylic acids and derivatives	Alpha-halocarboxylic acids
		187	54	2.109	73.0301	w/o MS2:Propionic acid	[M-H]-	73.0295	C3H6O2	Carboxylic acids	XBDQKXXYIPTUBI-UHFFFAOYSA-N	O=C(O)CC	Organic acids and derivatives	Carboxylic acids and derivatives	Carboxylic acids	Carboxylic acids
		163	6092	0.792	380.946	w/o MS2:PFSA-H; C6H2F12O3S	[M-3H]-	380.946	C6H2F12O3S	PFSA	DOWJLTPWPGXVFD-UHFFFAOYSA-N	O=S(=O)(O)C(F)(F)C(F)(F)C(F)(F)C(F)(F)C(F)C(F)(F)F	Organic acids and derivatives	Organic sulfonic acids and derivatives	Organosulfonic acids and derivatives	Organosulfonic acids
		166	2926	9.378	265.148	C12-AS (TENTATIVE)	[M-H]-	265.148	C12H26O4S	Sulfuric acid monoesters	MOTZDAYCYVMXPC-UHFFFAOYSA-N	CCCCCCCCCCCCOS(O)(=O)=O	Organic acids and derivatives	Organic sulfuric acids and derivatives	Sulfuric acid esters	Sulfuric acid monoesters
		186	3720	1.93	297.1	w/o MS2:picein	[M-H]-	297.098	C14H18O7	Phenolic glycosides	GOZCEKPKECLKNO-RKQHYHRCSA-N	O=C(C1=CC=C(OC2OC(CO)C(O)C(O)C2O)C=C1)C	Phenylpropanoids and polyketides	Organooxygen compounds	Carbohydrates and carbohydrate conjugates	Glycosyl compounds	Phenolic glycosides
		158	7668	1.918	465.118	w/o MS2:NCGC00380493-01_C17H24O12_4H-Pyran-4-one, 2-methyl-3-[[6-O-[(2R,3R,4R)-tetrahydro-3,4-dihydroxy-4-(hydroxymethyl)-2-furanyl]-beta-D-glucopyranosyl]oxy]-	[M-H]-	465.125	C17H24O12	O-glycosyl compounds	OXNYNKGAOAFFBD-AHZIVMAWSA-N	O=C1C=COC(=C1OC2OC(COC3OCC(O)(CO)C3O)C(O)C(O)C2O)C	Phenylpropanoids and polyketides	Organooxygen compounds	Carbohydrates and carbohydrate conjugates	Glycosyl compounds
		191	7887	2.287	481.135	w/o MS2:catalposide	[M+K-2H]-	481.135	C22H26O12	0	UXSACQOOWZMGSE-RWORTQBESA-N	O=C(OC1C2OC2(CO)C3C(OC=CC13)OC4OC(CO)C(O)C(O)C4O)C5=CC=C(O)C=C5	Organic oxygen compounds	Organooxygen compounds	Carbohydrates and carbohydrate conjugates	Glycosyl compounds
		185	3052	1.813	271.068	w/o MS2:3-(2,6-dihydroxyphenyl)-4-hydroxy-6-methyl-3H-2-benzofuran-1-one	[M+FA-H]-	271.073	C15H12O5	Benzofuranones	GYCHRCQMZRMPJA-UHFFFAOYSA-N	O=C1OC(C=2C(O)=CC=CC2O)C3=C(O)C=C(C=C13)C	Organoheterocyclic compounds	Benzofurans	Benzofuranones	Benzofuranones
		182	1673	1.163	215.063	w/o MS2:Euparin	[M+C2H3N+Na-2H]-	215.06	C13H12O3	Benzofurans	OPUFDNZTKHPZHM-UHFFFAOYSA-N	O=C(C1=CC=2C=C(OC2C=C1O)C(=C)C)C	Organoheterocyclic compounds	Benzofurans		Benzofurans
		160	1418	1.813	203.081	Tryptophan; LC-ESI-ITFT; MS2; HCD; CE 70.0 eV; [M-H]-	[M-H]-	203.083	C11H12N2O2	Indolyl carboxylic acids and derivatives	QIVBCDIJIAJPQS-UHFFFAOYNA-N	NC(CC1=CNC2=CC=CC=C12)C(O)=O	Organoheterocyclic compounds	Indoles and derivatives	Indolyl carboxylic acids and derivatives	Indolyl carboxylic acids and derivatives
		173	5447	1.934	356.146	w/o MS2:NCGC00380403-01_C19H23N3O4_2H-Pyrazino[1',2':1,5]pyrrolo[2,3-b]indole-1,4(3H,5aH)-dione, 6-acetyl-6,10b,11,11a-tetrahydro-10b-hydroxy-3-(2-methylpropyl)-	[M+C2H3N+Na-2H]-	356.162	C19H23N3O4	Pyrroloindoles	IQSAULADRNRYOT-UHFFFAOYSA-N	O=C(N1C=2C=CC=CC2C3(O)CC4C(O)=NC(C(=O)N4C13)CC(C)C)C	Organoheterocyclic compounds	Indoles and derivatives	Pyrroloindoles	Pyrroloindoles
		188	405	1.639	127.052	w/o MS2:Dihydro-4,4-dimethyl-2,3-furandione	[M-H]-	127.04	C6H8O3	Gamma butyrolactones	HRTOQFBQOFIFEE-UHFFFAOYSA-N	O=C1OCC(C1=O)(C)C	Organoheterocyclic compounds	Lactones	Gamma butyrolactones	Gamma butyrolactones
		165	572	0.734	140.918	w/o MS2:Kojic Acid	[M+Na-2H]-	140.916	C6H6O4	Pyranones and derivatives	BEJNERDRQOWKJM-UHFFFAOYSA-N	O=C1C=C(OC=C1O)CO	Organoheterocyclic compounds	Pyrans	Pyranones and derivatives	Pyranones and derivatives
		176	1724	1.753	217.052	w/o MS2:4-methylumbelliferyl acetate	[M-H]-	217.051	C12H10O4	Coumarins and derivatives	HXVZGASCDAGAPS-UHFFFAOYSA-N	O=C1OC=2C=C(OC(=O)C)C=CC2C(=C1)C	Phenylpropanoids and polyketides	Coumarins and derivatives		Coumarins and derivatives
		171	1863	1.865	223.067	(4S,5Z,6S)-4-(2-methoxy-2-oxoethyl)-5-[2-[(E)-3-phenylprop-2-enoyl]oxyethylidene]-6-[(2S,3R,4S,5S,6R)-3,4,5-trihydroxy-6-(hydroxymethyl)oxan-2-yl]oxy-4H-pyran-3-carboxylic acid	[M-H]-	223.077	C15H12O2	0	AETKQQBRKSELEL-ZHACJKMWSA-N	O=C(C=CC=1C=CC=CC1)C=2C=CC=CC2O	Phenylpropanoids and polyketides	Linear 1,3-diarylpropanoids	Chalcones and dihydrochalcones	2'-Hydroxychalcones
		151	7920	2.175	483.13	w/o MS2:[3,4,5-trihydroxy-6-(3,4,5-trihydroxybenzoyl)oxyoxan-2-yl]methyl 3,4,5-trihydroxybenzoate	[M-H]-	483.125	C20H20O14	Tannins	LYGRISUQIZNHGM-UHFFFAOYSA-N	O=C(OCC1OC(OC(=O)C2=CC(O)=C(O)C(O)=C2)C(O)C(O)C1O)C3=CC(O)=C(O)C(O)=C3	Phenylpropanoids and polyketides	Tannins		Tannins
		147	7175	2.109	433.133	w/o MS2:Unknown (carbon number 18); PlaSMA ID-1141	[M-C6H10O4-H]-	433.135	C18H26O12	Unknown	0	0
		149	6464	1.92	397.119	w/o MS2:Unknown (carbon number 18); PlaSMA ID-997	[M-H]-	397.114	C18H22O10	Unknown	0	0
		155	6224	2.217	385.108	w/o MS2:Unknown (carbon number 17); PlaSMA ID-954	[M+CH3COONa-H]-	385.112	C17H22O10	Unknown	0	0
		159	4225	1.836	313.107	w/o MS2:Unknown (carbon number 18); PlaSMA ID-659	[M-H2O-H]-	313.109	C18H18O5	Unknown	0	0
		162	2625	1.465	253.069	w/o MS2:Unknown (carbon number 12); PlaSMA ID-415	[M-H]-	253.072	C12H14O6	Unknown	0	0
		190	4223	1.541	313.102	w/o MS2:Unknown (carbon number 18); PlaSMA ID-659	[M-H]-	313.109	C18H18O5	Unknown	0	0
		145	3249	0.891	280.915	w/o MS2:PFSA-Cl; C3HClF6O4S	[M-H]-	280.912	C3HClF6O4S	PFSA	GMODCLMWODVJCC-UHFFFAOYSA-N	O=S(=O)(O)C(F)(F)OC(F)(F)C(F)(F)Cl	Organic acids and derivatives
		134	2060	9.391	232.002	Unknown	[M-H]-	null	null	null	null	null
		136	2354	0.943	242.878	Unknown	[M-H]-	null	null	null	null	null
		137	323	6.103	116.929	Unknown	[M-H]-	null	null	null	null	null
		139	9402	0.691	664.68	Unknown	[M-H]-	null	null	null	null	null
		141	466	6.893	132.868	Unknown	[M-2H]-	null	null	null	null	null
		142	7767	1.927	471.088	Unknown	[M-H]-	null	null	null	null	null
		143	9533	1.163	699.074	Unknown	[M-H]-	null	null	null	null	null
		144	6	5.644	59.0143	Unknown	[M-H]-	null	null	null	null	null
		148	6580	1.82	402.121	Unknown	[M-H]-	null	null	null	null	null
		150	8085	5.122	493.064	Unknown	[M+TFA-H]-	null	null	null	null	null
		154	464	6.824	132.867	Unknown	[M-H]-	null	null	null	null	null
		156	327	6.477	116.929	Unknown	[M-H]-	null	null	null	null	null
		161	9232	2.282	635.276	Unknown	[M-H]-	null	null	null	null	null
		164	564	0.741	138.919	Unknown	[M+FA-H]-	null	null	null	null	null
		167	2679	9.727	254.917	Unknown	[M-H]-	null	null	null	null	null
		168	5717	1.102	367.013	Unknown	[M+CH3COONa-H]-	null	null	null	null	null
		170	313	6.562	116.927	Unknown	[M+C2H3N+Na-2H]-	null	null	null	null	null
		172	4675	9.754	328.855	Unknown	[M-H]-	null	null	null	null	null
		174	317	9.399	116.928	Unknown	[M+C2H3N+Na-2H]-	null	null	null	null	null
		175	713	0.731	154.906	Unknown	[M-H]-	null	null	null	null	null
		183	5255	9.393	350.127	Unknown	[M-H]-	null	null	null	null	null
		184	538	7.243	136.892	Unknown	[2M+Hac-H]-	null	null	null	null	null
		195	3790	0.626	298.845	Unknown	[M-H]-	null	null	null	null	null
