# Supplementary material for: Contrast in Mycorrhizal Associations Leads to Divergent Rhizosphere Metabolomes and Plant–Soil Feedback Among Grassland Species
Source: Ecol Lett. 2026 Feb 11;29(2):e70318. doi: 10.1111/ele.70318 (PMC12893406; doi:10.1111/ele.70318)
Supplement: Supplementary file 3 — Table S5: The list and characteristics of top metabolic predictors of root mycorrhizal colonisation percentage, presence/absence of root mycorrhizal colonisation and inoculation treatment (whole or sieved soil inoculum). [file ELE-29-0-s001.xlsx]

## Sheet: Table S5
Names	total	elements	Alignment ID	Average Rt(min)	Average Mz	Metabolite name	Adduct type	Reference m/z	Formula	Ontology	INCHIKEY	SMILE	Superclass	Class	Subclass	Parent Level 1	Parent Level 2	Parent Level 3	Parent Level 4
absence/presence colonisation % treatment	5	7270	7270	3.282	439.153	w/o MS2:Candesartan; LC-ESI-ITFT; MS2; CE	[M+Na-2H]-	439.152	C24H20N6O3	Biphenyls and derivatives	HTQMVQVXFRQIKW-UHFFFAOYSA-N	CCOC1=NC2=CC=CC(C(O)=O)=C2N1CC1=CC=C(C=C1)C1=CC=CC=C1C1=NNN=N1	Benzenoids	Benzene and substituted derivatives	Biphenyls and derivatives	Biphenyls and derivatives
		3054	3054	4.395	271.097	w/o MS2:ANGOLENSIN (R)	[M+Cl]-	271.098	C16H16O4	Alpha-methyldeoxybenzoin flavonoids	CCOJFDRSZSSKOG-SNVBAGLBSA-N	O=C(C1=CC=C(O)C=C1O)C(C2=CC=C(OC)C=C2)C	Lipids and lipid-like molecules	Alpha-methyldeoxybenzoin flavonoids		Alpha-methyldeoxybenzoin flavonoids
		3914	3914	4.786	301.121	w/o MS2:MORIN	[M-H]-	301.119	C15H10O7	Flavonols	YXOLAZRVSSWPPT-UHFFFAOYSA-N	O=C1C(O)=C(OC=2C=C(O)C=C(O)C12)C=3C=CC(O)=CC3O	Phenylpropanoids and polyketides	Flavonoids	Flavones	Flavonols
		3403	3403	2.901	285.106	w/o MS2:isosakuranetin	[M-H]-	285.103	C16H14O5	4'-O-methylated flavonoids	HMUJXQRRKBLVOO-AWEZNQCLSA-N	O=C1C=2C(O)=CC(O)=CC2OC(C3=CC=C(OC)C=C3)C1	Phenylpropanoids and polyketides	Flavonoids	O-methylated flavonoids	4'-O-methylated flavonoids
		8665	8665	5.789	553.315	Unknown	[M+CH3COONa-H]-	null	null	null	null	null
		5909	5909	4.784	373.167	w/o MS2:Unknown (carbon number 18); PlaSMA ID-916	[M-H]-	373.175	C18H31O6P	Unknown	0	0
	4	1420	1420	3.936	203.108	w/o MS2:1-[4-hydroxy-3-(3-methylbut-2-enyl)phenyl]ethanone	[M-H]-	203.108	C13H16O2	Alkyl-phenylketones	QJAPFSSVKIZTMR-UHFFFAOYSA-N	O=C(C1=CC=C(O)C(=C1)CC=C(C)C)C	Organic oxygen compounds	Organooxygen compounds	Carbonyl compounds	Ketones	Aryl ketones	Phenylketones	Alkyl-phenylketones
		3013	3013	4.343	269.047	w/o MS2:Galangin	[3M-H]-	269.046	C15H10O5	Flavonols	VCCRNZQBSJXYJD-UHFFFAOYSA-N	OC1=CC(O)=C2C(OC(=C(O)C2=O)C2=CC=CC=C2)=C1	Phenylpropanoids and polyketides	Flavonoids	Flavones	Flavonols
colonisation % treatment		9379	9379	2.653	661.042	Unknown	[M-H]-	null	null	null	null	null
		9780	9780	4.444	815.271	Unknown	[M+TFA-H]-	null	null	null	null	null
	23	5784	5784	4.047	369.107	w/o MS2:methyl 3-(4-hydroxyphenyl)-2-[(4-hydroxyphenyl)methyl]-4-methoxy-5-oxofuran-2-carboxylate	[M-H]-	369.099	C20H18O7	0	DYMYDSWEIIXYNX-UHFFFAOYSA-N	O=C1OC(C(=O)OC)(C(C=2C=CC(O)=CC2)=C1OC)CC3=CC=C(O)C=C3	Lipids and lipid-like molecules	Fatty Acyls	Fatty acid esters	Fatty acid esters
		3023	3023	3.626	269.137	w/o MS2:(E)-2-decylpent-2-enedioic acid	[M-H]-	269.142	C15H26O4	Long-chain fatty acids	BWSQDEWKZUMVIG-ACCUITESSA-N	O=C(O)C(=CCC(=O)O)CCCCCCCCCC	Lipids and lipid-like molecules	Fatty Acyls	Fatty acids and conjugates	Long-chain fatty acids
		8432	8432	5.108	523.304	w/o MS2:(3E,7E,11E,15E)-5,9,13,17,18-pentahydroxy-4,6,8,10-tetramethyl-2-[(E)-2-methylbut-2-enyl]nonadeca-3,7,11,15-tetraenedioic acid	[M+K-2H]-	523.313	C28H44O9	Very long-chain fatty acids	YKAQENKKQWMYFZ-SLELSECNSA-N	O=C(O)C(O)C(O)C=CCC(O)C=CC(C)C(O)C(=CC(C)C(O)C(=CC(C(=O)O)CC(=CC)C)C)C	Lipids and lipid-like molecules	Fatty Acyls	Fatty acids and conjugates	Very long-chain fatty acids
		1809	1809	6.564	221.154	w/o MS2:3-(8-hydroxyoctyl)phenol	[M-H]-	221.154	C14H22O2	Fatty alcohols	SLVFVSVYCYGPJP-UHFFFAOYSA-N	OC1=CC=CC(=C1)CCCCCCCCO	Lipids and lipid-like molecules	Fatty Acyls	Fatty alcohols	Fatty alcohols
		8694	8694	4.334	555.185	w/o MS2:NCGC00380676-01_C24H30O12_(1S,4aS,5R,7S)-1-(beta-D-Glucopyranosyloxy)-4a,5-dihydroxy-7-methyl-1,4a,5,6,7,7a-hexahydrocyclopenta[c]pyran-7-yl (2Z)-3-(4-hydroxyphenyl)acrylate	[M+Na-2H]-	555.172	C24H30O12	Iridoid O-glycosides	AZKQDXZMKREFDY-FUCHTRHDSA-N	O=C(OC1(C)CC(O)C2(O)C=COC(OC3OC(CO)C(O)C(O)C3O)C21)C=CC4=CC=C(O)C=C4	Lipids and lipid-like molecules	Prenol lipids	Terpene glycosides	Iridoid O-glycosides
		3142	3142	3.612	277.107	w/o MS2:(3aR,4R,6E,10Z,11aR)-4-hydroxy-10-(hydroxymethyl)-3-methylidene-2-oxo-3a,4,5,8,9,11a-hexahydrocyclodeca[b]furan-6-carbaldehyde	[M-H]-	277.108	C15H18O5	Germacranolides and derivatives	CVISOHZWXIVDFN-GSWZGBFJSA-N	O=CC1=CCCC(=CC2OC(=O)C(=C)C2C(O)C1)CO	Lipids and lipid-like molecules	Prenol lipids	Terpene lactones	Sesquiterpene lactones	Germacranolides and derivatives
		3974	3974	4.029	305.151	w/o MS2:[(3aS,6Z,10Z,11aR)-6-(hydroxymethyl)-3-methylidene-2-oxo-3a,4,5,8,9,11a-hexahydrocyclodeca[b]furan-10-yl]methyl acetate	[M-H]-	305.157	C17H22O5	Germacranolides and derivatives	XGODCDTVQAHYAH-DZPPMGJRSA-N	O=C1OC2C=C(COC(=O)C)CCC=C(CO)CCC2C1=C	Lipids and lipid-like molecules	Prenol lipids	Terpene lactones	Sesquiterpene lactones	Germacranolides and derivatives
		1575	1575	5.753	210.08	w/o MS2:Methoxytyrosine; PlaSMA ID-288	[M-H]-	210.077	C10H13NO4	Amino acids	PFDUUKDQEHURQC-UHFFFAOYNA-N	O=C(O)C(N)CC1=CC=C(O)C(OC)=C1	Organic acids and derivatives	Carboxylic acids and derivatives	Amino acids, peptides, and analogues	Amino acids and derivatives	Alpha amino acids and derivatives	Tyrosine and derivatives
		4733	4733	2.109	330.944	w/o MS2:PFSA-H; C5H2F10O3S	[M+K-2H]-	330.949	C5H2F10O3S	PFSA	WUNJQIWWSVJSNK-UHFFFAOYSA-N	O=S(=O)(O)C(F)(F)C(F)(F)C(F)(F)C(F)C(F)(F)F	Organic acids and derivatives	Organic sulfonic acids and derivatives	Organosulfonic acids and derivatives	Organosulfonic acids
absence/presence treatment		1542	1542	4.345	209.097	w/o MS2:Aprobarbital	[M+FA-H]-	209.093	C10H14N2O3	Barbituric acid derivatives	UORJNBVJVRLXMQ-UHFFFAOYSA-N	O=C1N=C(O)C(C(O)=N1)(CC=C)C(C)C	Organoheterocyclic compounds	Diazines	Pyrimidines and pyrimidine derivatives	Pyrimidones	Barbituric acid derivatives
		942	942	4.178	176.087	w/o MS2:Pelletierine Hydrochloride	[M-H]-	176.085	C8H16ClNO	Piperidines	FMOKUKPRJSMPOI-UHFFFAOYSA-N	Cl.O=C(C)CC1NCCCC1	Organoheterocyclic compounds	Piperidines		Piperidines
		6749	6749	2.214	411.01	w/o MS2:Gangaleoidin	[M+TFA-H]-	411.005	C18H14Cl2O7	0	RPHAAJGBADUATP-UHFFFAOYSA-N	O=C1OC=2C=C(OC)C(C(=O)OC)=C(C2OC3=C(Cl)C(O)=C(Cl)C(=C13)C)C	Phenylpropanoids and polyketides	Depsides and depsidones		Depsides and depsidones
		3025	3025	5.045	269.14	w/o MS2:Genistein	[M-C6H10O5-H]-	269.144	C15H10O5	Isoflavones	TZBJGXHYKVUXJN-UHFFFAOYSA-N	O=C1C(=COC=2C=C(O)C=C(O)C12)C=3C=CC(O)=CC3	Phenylpropanoids and polyketides	Isoflavonoids	Isoflav-2-enes	Isoflavones
		3005	3005	1.132	268.88	Unknown	[M-H]-	null	null	null	null	null
		709	709	1.145	154.897	Unknown	[M-H]-	null	null	null	null	null
		143	143	1.424	92.9288	Unknown	[M+Cl]-	null	null	null	null	null
		3655	3655	6.092	295.152	Unknown	[M-H]-	null	null	null	null	null
		4119	4119	1.132	310.934	w/o MS2:PFSA-unsaturated; C5HF9O3S	[M-H]-	310.943	C5HF9O3S	PFSA	MABDDTFQDXNBKB-UHFFFAOYSA-N	O=S(=O)(O)C(F)(F)C(F)(F)C(F)(F)C(F)=C(F)F	Organic acids and derivatives
		3297	3297	4.329	282.14	Unknown	[M-H]-	null	null	null	null	null
		3051	3051	2.637	271.067	w/o MS2:Unknown (carbon number 15); PlaSMA ID-476	[M-H]-	271.061	C15H12O5	Unknown	0	0
		4170	4170	5.853	311.222	w/o MS2:Unknown (carbon number 18); PlaSMA ID-646	[M-H]-	311.222	C18H32O4	Unknown	0	0
		4461	4461	1.217	321.872	Unknown	[M+K-2H]-	null	null	null	null	null
		35	35	7.699	61.9892	Unknown	[M-H]-	null	null	null	null	null
absence/presence colonisation %	3	7264	7264	3.332	439.125	w/o MS2:(1S,3R,6R,7S,8S,9R,10S,13S,16S,17R)-8-tert-butyl-6,9,12,17-tetrahydroxy-16-methyl-2,4,14,19-tetraoxahexacyclo[8.7.2.0?,??.0?,?.0?,??.0??,??]nonadecane-5,15,18-trione	[M-H]-	439.125	C20H24O11	0	AMOGMTLMADGEOQ-GJCYDYJKSA-N	O=C1OC2OC34C(=O)OC5C(O)C(C(C)(C)C)C2(C1O)C54C(O)C6OC(=O)C(C)C63O	Lipids and lipid-like molecules	Prenol lipids	Terpene glycosides	Diterpene lactones	Ginkgolides and bilobalides
		7120	7120	1.247	430.957	w/o MS2:Pesticide5_Ethiprole_C13H9Cl2F3N4OS_1H-Pyrazole-3-carbonitrile, 5-amino-1-[2,6-dichloro-4-(trifluoromethyl)phenyl]-4-(ethylsulfinyl)-	[M-H]-	430.952	C13H9Cl2F3N4OS	Phenylpyrazoles	FNELVJVBIYMIMC-UHFFFAOYSA-N	N#CC1=NN(C(N)=C1S(=O)CC)C2=C(Cl)C=C(C=C2Cl)C(F)(F)F	Organoheterocyclic compounds	Azoles	Pyrazoles	Phenylpyrazoles
		6631	6631	2.093	404.962	Unknown	[M+Br]-	null	null	null	null	null
treatment	37	5654	5654	7.148	363.219	w/o MS2:8-benzoyl-1,5,5-trimethyl-6,15-dioxatetracyclo[9.3.1.0?,??.0?,??]pentadeca-7(12),8,10-trien-9-ol	[M-H]-	363.231	C23H24O4	Benzophenones	XUPOZHDUFRMVTF-UHFFFAOYSA-N	O=C(C=1C=CC=CC1)C2=C(O)C=C3OC4(C)CCC5C(C3=C2OC5(C)C)C4	Benzenoids	Benzene and substituted derivatives	Benzophenones	Benzophenones
		6933	6933	5.764	421.156	w/o MS2:Losartan	[M+Cl]-	421.155	C22H23ClN6O	Biphenyls and derivatives	PSIFNNKUMBGKDQ-UHFFFAOYSA-N	CCCCC1=NC(=C(CO)N1CC2=CC=C(C=C2)C3=CC=CC=C3C4=NNN=N4)Cl	Benzenoids	Benzene and substituted derivatives	Biphenyls and derivatives	Biphenyls and derivatives
		4615	4615	1.11	327.033	w/o MS2:Acid Orange 7 (free acid)	[2M+Hac-H]-	327.044	C16H12N2O4S	Naphthols and derivatives	RDUJRVXKAIVTDH-UHFFFAOYSA-N	C1=CC=C2C(=C1)C=CC(=C2N=NC3=CC=C(C=C3)S(O)(=O)=O)O	Benzenoids	Naphthalenes	Naphthols and derivatives	Naphthols and derivatives
		8394	8394	3.967	520.979	w/o MS2:PFCA-H; C11H3F17O4	[M-H]-	520.969	C11H3F17O4	PFSA	SVYFBQKZSGNGTM-UHFFFAOYSA-N	O=C(O)C(F)C(F)(F)C(F)(F)C(F)(F)C(F)(F)C(F)(F)C(F)(F)C(F)(F)C(F)(F)C(=O)O	Lipids and lipid-like molecules	Fatty Acyls	Fatty acids and conjugates	Medium-chain fatty acids
		3407	3407	6.088	285.124	w/o MS2:methyl 2-ethyl-4-[(3R,4R,5S)-5-hydroxy-4,5-dimethyl-2-oxooxolan-3-yl]-2-methyl-3-oxobutanoate	[M+Br]-	285.117	C14H22O6	Annonaceous acetogenins	VOYCJQSSBDMXNQ-YZGKFDMESA-N	O=C1OC(O)(C)C(C)C1CC(=O)C(C(=O)OC)(C)CC	Lipids and lipid-like molecules	Fatty Acyls	Fatty alcohols	Annonaceous acetogenins
		7729	7729	2.585	469.146	plumieride	[M-H]-	469.135	C21H26O12	0	AOPMSFXOYJXDNJ-IRFSQMTFSA-N	O=C(OC)C1=COC(OC2OC(CO)C(O)C(O)C2O)C3C1C=CC43OC(=O)C(=C4)C(O)C	Lipids and lipid-like molecules	Prenol lipids	Terpene glycosides	Iridoid O-glycosides
		3973	3973	6.075	305.145	w/o MS2:(9a-hydroxy-3,8a-dimethyl-5-methylidene-2-oxo-4,4a,6,7,8,9-hexahydrobenzo[f][1]benzofuran-8-yl) acetate	[M+K-2H]-	305.139	C17H22O5	Eudesmanolides, secoeudesmanolides, and derivatives	DDHXERAMOVJOAJ-UHFFFAOYSA-N	O=C1OC2(O)C(=C1C)CC3C(=C)CCC(OC(=O)C)C3(C)C2	Lipids and lipid-like molecules	Prenol lipids	Terpene lactones	Sesquiterpene lactones	Eudesmanolides, secoeudesmanolides, and derivatives
		5373	5373	6.559	353.202	w/o MS2:(E)-3-(4-acetyloxy-2,3-dihydroxy-2,5,5,8a-tetramethyl-3,4,4a,6,7,8-hexahydro-1H-naphthalen-1-yl)prop-2-enoic acid	[M-H]-	353.197	C19H30O6	Dicarboxylic acids and derivatives	OZESVNMBZAEFCX-BQYQJAHWSA-N	O=C(O)C=CC1C(O)(C)C(O)C(OC(=O)C)C2C(C)(C)CCCC12C	Organic acids and derivatives	Carboxylic acids and derivatives	Dicarboxylic acids and derivatives	Dicarboxylic acids and derivatives
		8540	8540	4.381	535.198	w/o MS2:NCGC00380141-01![3,4,5-trihydroxy-6-[[3,4,5-trihydroxy-6-(hydroxymethyl)oxan-2-yl]oxymethyl]oxan-2-yl] 2,6,6-trimethylcyclohexa-1,3-diene-1-carboxylate	[M+FA-H]-	535.203	C22H34O12	O-glycosyl compounds	LFAZJMJJLQUOPK-UHFFFAOYSA-N	O=C(OC1OC(COC2OC(CO)C(O)C(O)C2O)C(O)C(O)C1O)C3=C(C=CCC3(C)C)C	Organic oxygen compounds	Organooxygen compounds	Carbohydrates and carbohydrate conjugates	Glycosyl compounds	O-glycosyl compounds
		1673	1673	1.163	215.063	w/o MS2:Euparin	[M+C2H3N+Na-2H]-	215.06	C13H12O3	Benzofurans	OPUFDNZTKHPZHM-UHFFFAOYSA-N	O=C(C1=CC=2C=C(OC2C=C1O)C(=C)C)C	Organoheterocyclic compounds	Benzofurans		Benzofurans
		2784	2784	5.04	259.068	w/o MS2:Peucenin	[M-H]-	259.074	C15H16O4	Chromones	DTNGBIGBPPPNNB-UHFFFAOYSA-N	O=C1C=C(OC2=CC(O)=C(C(O)=C12)CC=C(C)C)C	Organoheterocyclic compounds	Benzopyrans	1-benzopyrans	Chromones
		767	767	4.36	159.101	w/o MS2:Tryptamine	[M-H2O-H]-	159.093	C10H12N2	Tryptamines and derivatives	APJYDQYYACXCRM-UHFFFAOYSA-N	NCCC1=CNC=2C=CC=CC21	Organoheterocyclic compounds	Indoles and derivatives	Tryptamines and derivatives	Tryptamines and derivatives
		6408	6408	3.279	395.107	w/o MS2:NCGC00380394-01!methyl 2-(4a,6,10a-trihydroxy-1-methyl-5,10-dioxo-3,4-dihydro-1H-benzo[g]isochromen-3-yl)acetate	[2M+FA-H]-	395.098	C17H18O8	Naphthopyranones	HILBWEPXZDMOAE-UHFFFAOYSA-N	O=C(OC)CC1OC(C)C2(O)C(=O)C=3C=CC=C(O)C3C(=O)C2(O)C1	Organoheterocyclic compounds	Naphthopyrans	Naphthopyranones	Naphthopyranones
		389	389	3.944	122.037	w/o MS2:Nicotinic acid	[M+Na-2H]-	122.025	C6H5NO2	Pyridinecarboxylic acids	PVNIIMVLHYAWGP-UHFFFAOYSA-N	O=C(O)C=1C=NC=CC1	Organoheterocyclic compounds	Pyridines and derivatives	Pyridinecarboxylic acids and derivatives	Pyridinecarboxylic acids
		4936	4936	6.44	337.205	w/o MS2:Bavachinin A	[M-H]-	337.201	C21H22O4	6-prenylated flavanones	VOCGSQHKPZSIKB-FQEVSTJZSA-N	O=C1C2=CC(=C(OC)C=C2OC(C3=CC=C(O)C=C3)C1)CC=C(C)C	Phenylpropanoids and polyketides	Flavonoids	Flavans	6-prenylated flavans	6-prenylated flavanones
		4126	4126	3.981	311.104	w/o MS2:Sappanone A Dimethyl Ether	[M-H]-	311.096	C18H16O5	Homoisoflavonoids	VCNDHJFYRZQMHX-KPKJPENVSA-N	O=C1C2=CC=C(OC)C=C2OCC1=CC3=CC=C(OC)C(O)=C3	Phenylpropanoids and polyketides	Homoisoflavonoids		Homoisoflavonoids
		5989	5989	6.147	377.108	w/o MS2:Methyl Robustone	[M+Br]-	377.103	C22H18O6	6-prenylated isoflavanones	OKBNMQXBQLZQEM-UHFFFAOYSA-N	O=C1C(=COC=2C=C3OC(C=CC3=C(OC)C21)(C)C)C=4C=CC=5OCOC5C4	Phenylpropanoids and polyketides	Isoflavonoids	Isoflavans	Isoflavanones	6-prenylated isoflavanones
		2625	2625	1.465	253.069	w/o MS2:Unknown (carbon number 12); PlaSMA ID-415	[M-H]-	253.072	C12H14O6	Unknown	0	0
		4539	4539	4.421	325.037	Unknown	[M-H]-	null	null	null	null	null
		1708	1708	0.451	216.907	Unknown	[M+Cl]-	null	null	null	null	null
		2063	2063	3.529	232.014	Unknown	[M-H]-	null	null	null	null	null
		872	872	5.372	167.144	Unknown	[M-H]-	null	null	null	null	null
		5773	5773	1.144	368.893	Unknown	[M+Hac-H]-	null	null	null	null	null
		9475	9475	5.402	681.503	Unknown	[M-H]-	null	null	null	null	null
		3191	3191	1.146	278.911	Unknown	[M+TFA-H]-	null	null	null	null	null
		23	23	8.748	61.989	Unknown	[M-H]-	null	null	null	null	null
		9545	9545	1.186	705.09	Unknown	[M+Na-2H]-	null	null	null	null	null
		5968	5968	0.875	376.914	Unknown	[2M+FA-H]-	null	null	null	null	null
		1463	1463	5.047	206.062	Unknown	[M-H]-	null	null	null	null	null
		2266	2266	2.938	239.093	w/o MS2:Unknown (carbon number 12); PlaSMA ID-365	[M-H]-	239.09	C12H16O5	Unknown	0	0
		4171	4171	5.754	311.223	w/o MS2:Unknown (carbon number 19); PlaSMA ID-644	[M-H]-	311.221	C19H34O4	Unknown	0	0
		8555	8555	5.871	537.32	Unknown	[2M+FA-H]-	null	null	null	null	null
		2572	2572	9.393	249.206	Unknown	[M-H]-	null	null	null	null	null
		9632	9632	2.962	740.493	Unknown	[M+C2H3N+Na-2H]-	null	null	null	null	null
		19	19	2.793	61.9888	Unknown	[M-H]-	null	null	null	null	null
		152	152	3.544	94.9249	Unknown	[M-H]-	null	null	null	null	null
		6432	6432	5.824	395.245	w/o MS2:C22H36O6; PlaSMA ID-995	[M-H]-	395.243	C22H36O6	Formula predicted	0	0
colonisation %	10	3216	3216	5.387	279.127	w/o MS2:(1'S,2'S)-3',11'-dihydroxy-1',2',5'-trimethyl-8'-oxaspiro[oxirane-2,12'-tricyclo[7.2.1.0?,?]dodecan]-5'-en-4'-one	[M-H]-	279.124	C15H20O5	0	RSFFUWNYMOEBFP-RUIYBKDTSA-N	O=C1C(=CC2OC3CC(O)C(C)(C43OC4)C2(C)C1O)C	Lipids and lipid-like molecules	Prenol lipids	Sesquiterpenoids	Trichothecenes
		5858	5858	6.846	371.241	w/o MS2:11A-Acetoxyprogesterone	[M+Br]-	371.247	C23H32O4	Gluco/mineralocorticoids, progestogins and derivatives	IWRPVTXREVYBHT-QHXXRISESA-N	O=C(OC1CC2(C)C(C(=O)C)CCC2C3CCC4=CC(=O)CCC4(C)C13)C	Lipids and lipid-like molecules	Steroids and steroid derivatives	Pregnane steroids	Gluco/mineralocorticoids, progestogins and derivatives
		5703	5703	3.845	365.197	w/o MS2:NCGC00179869-02_C20H30O6_2(5H)-Furanone, 5-hydroxy-3-[2-(octahydro-2,3-dihydroxy-5,6,8a-trimethylspiro[naphthalene-1(2H),2'-oxiran]-5-yl)ethyl]-	[M-H]-	365.197	C20H30O6	Butenolides	IJOCZMKYIFYFQK-UHFFFAOYSA-N	O=C1OC(O)C=C1CCC2(C)C(C)CCC3(C)C2CC(O)C(O)C43OC4	Organoheterocyclic compounds	Dihydrofurans	Furanones	Butenolides
		5235	5235	3.309	349.204	w/o MS2:(3E,4R)-3-[2-[(1R,4aS,5R,6R,8aS)-6-hydroxy-5-(hydroxymethyl)-5,8a-dimethyl-2-methylidene-3,4,4a,6,7,8-hexahydro-1H-naphthalen-1-yl]ethylidene]-4-hydroxyoxolan-2-one	[M-H]-	349.202	C20H30O5	Gamma butyrolactones	BOJKULTULYSRAS-NPWGMBKGSA-N	O=C1OCC(O)C1=CCC2C(=C)CCC3C(C)(CO)C(O)CCC23C	Organoheterocyclic compounds	Lactones	Gamma butyrolactones	Gamma butyrolactones
		6578	6578	4.807	401.199	w/o MS2:NCGC00380086-01_C23H30O6_2,4,6-Octatrienoic acid, (5aS,9aS,9bS)-1,3,5,5a,6,7,8,9,9a,9b-decahydro-3,9b-dihydroxy-6,6,9a-trimethyl-1-oxonaphtho[1,2-c]furan-5-yl ester, (2E,4E,6E)-	[M-H]-	401.197	C23H30O6	Naphthofurans	SZNYTCZAXYAIIP-QHWYAWRRSA-N	O=C(OC1C=C2C(O)OC(=O)C2(O)C3(C)CCCC(C)(C)C13)C=CC=CC=CC	Organoheterocyclic compounds	Naphthofurans		Naphthofurans
		4694	4694	4.421	329.067	w/o MS2:4',5,7-trihydroxy-3,6-dimethoxyflavone	[M-H]-	329.067	C17H14O7	6-O-methylated flavonoids	DDNPCXHBFYJXBJ-UHFFFAOYSA-N	O=C1C(OC)=C(OC2=CC(O)=C(OC)C(O)=C12)C=3C=CC(O)=CC3	Phenylpropanoids and polyketides	Flavonoids	O-methylated flavonoids	6-O-methylated flavonoids
		22	22	4.896	61.9889	Unknown	[M-H]-	null	null	null	null	null
		3084	3084	3.241	272.903	Unknown	[M-H]-	null	null	null	null	null
		8451	8451	0.841	526.865	Unknown	[M+TFA-H]-	null	null	null	null	null
		5	5	5.255	59.0143	Unknown	[M-H]-	null	null	null	null	null
absence/presence	38	1356	1356	4.046	199.093	w/o MS2:Harmalol	[M+C2H3N+Na-2H]-	199.088	C12H12N2O	Harmala alkaloids	CRQDWQWZCNKKAC-UHFFFAOYSA-N	CC1=C2NC3=CC(=O)C=CC3=C2CCN1	Alkaloids and derivatives	Harmala alkaloids		Harmala alkaloids
		2688	2688	3.698	255.026	w/o MS2:Purpurin	[M-H]-	255.03	C14H8O5	Hydroxyanthraquinones	BBNQQADTFFCFGB-UHFFFAOYSA-N	C1=CC=C2C(=C1)C(C=3C(=CC(=C(C3C2=O)O)O)O)=O	Benzenoids	Anthracenes	Anthraquinones	Hydroxyanthraquinones
		5670	5670	1.239	365.071	w/o MS2:Pesticide4_Halofenozide_C18H19ClN2O2_N'-Benzoyl-4-chloro-N'-(2-methyl-2-propanyl)benzohydrazide	[M-H]-	365.083	C18H19ClN2O2	4-halobenzoic acids and derivatives	CNKHSLKYRMDDNQ-UHFFFAOYSA-N	O=C(NN(C(=O)C=1C=CC=CC1)C(C)(C)C)C2=CC=C(Cl)C=C2	Benzenoids	Benzene and substituted derivatives	Benzoic acids and derivatives	Halobenzoic acids and derivatives	4-halobenzoic acids and derivatives
		6330	6330	3.967	391.075	w/o MS2:Bisanhydrorutilantinone	[M+K-2H]-	391.082	C22H16O7	Tetracenequinones	DIAOGWYBBJCPAD-UHFFFAOYSA-N	O=C(OC)C1=C2C=C3C(=O)C=4C(O)=CC=C(O)C4C(=O)C3=C(O)C2=CC=C1CC	Benzenoids	Naphthacenes	Tetracenequinones	Tetracenequinones
		7285	7285	2.191	441.007	w/o MS2:73FTA; LC-ESI-QQ; MS2; CE10; [M-H]-	[2M+FA-H]-	440.998	C10H5F15O2	Medium-chain fatty acids	HLBRGVKRZQSQHB-UHFFFAOYSA-N	OC(=O)CCC(F)(F)C(F)(F)C(F)(F)C(F)(F)C(F)(F)C(F)(F)C(F)(F)F	Lipids and lipid-like molecules	Fatty Acyls	Fatty acids and conjugates	Medium-chain fatty acids
		3759	3759	9.369	297.215	w/o MS2:[5-hydroxy-3-(hydroxymethyl)-2-oxo-6-propan-2-ylcyclohex-3-en-1-yl] 3-methylpentanoate	[M-C6H8O6-H]-	297.205	C16H26O5	Menthane monoterpenoids	BUOADWXGPJXKRM-UHFFFAOYSA-N	O=C(OC1C(=O)C(=CC(O)C1C(C)C)CO)CC(C)CC	Lipids and lipid-like molecules	Prenol lipids	Monoterpenoids	Menthane monoterpenoids
		3447	3447	5.413	287.129	w/o MS2:(3,6,9-trimethylidene-2-oxo-3a,4,5,6a,7,8,9a,9b-octahydroazuleno[4,5-b]furan-8-yl) acetate	[M-H]-	287.129	C17H20O4	Guaianolides and derivatives	GKMFOEIZCLMZDE-UHFFFAOYSA-N	O=C1OC2C(C1=C)CCC(=C)C3CC(OC(=O)C)C(=C)C23	Lipids and lipid-like molecules	Prenol lipids	Terpene lactones	Sesquiterpene lactones	Guaianolides and derivatives
		3456	3456	5.756	287.223	5Alpha-Androstan-3,17-Dione	[M-H]-	287.202	C19H28O2	Androgens and derivatives	RAJWOBJTTGJROA-WZNAKSSCSA-N	O=C1CCC2(C)C(C1)CCC3C4CCC(=O)C4(C)CCC32	Lipids and lipid-like molecules	Steroids and steroid derivatives	Androstane steroids	Androgens and derivatives
		5583	5583	2.97	361.059	w/o MS2:Hydrocortisone	[M-H]-	361.045	C21H30O5	21-hydroxysteroids	JYGXADMDTFJGBT-VWUMJDOOSA-N	O=C1C=C2CCC3C4CCC(O)(C(=O)CO)C4(C)CC(O)C3C2(C)CC1	Lipids and lipid-like molecules	Steroids and steroid derivatives	Hydroxysteroids	21-hydroxysteroids
		2426	2426	2.229	244.959	w/o MS2:Per?uoro-3,5-dioxahexanoic acid	[M+Br]-	244.969	C4HF7O4	PFSA	GCSHTDCBGCURHU-UHFFFAOYSA-N	O=C(O)C(F)(F)OC(F)(F)OC(F)(F)F	Organic acids and derivatives	Carboxylic acids and derivatives	Alpha-halocarboxylic acids and derivatives	Alpha-halocarboxylic acids
		5804	5804	5.402	369.144	w/o MS2:MEF-Glu	[M+TFA-H]-	369.146	C20H22N2O5	NA	HLEKOHRJHVCEKY-UHFFFAOYNA-N	CC=1C=CC=C(C1C)NC2=CC=CC=C2C(=NC(CCC(=O)O)C(=O)O)O	Organic acids and derivatives	Carboxylic acids and derivatives	Amino acids, peptides, and analogues	Amino acids and derivatives	Alpha amino acids and derivatives	Glutamic acid and derivatives
		54	54	2.109	73.0301	w/o MS2:Propionic acid	[M-H]-	73.0295	C3H6O2	Carboxylic acids	XBDQKXXYIPTUBI-UHFFFAOYSA-N	O=C(O)CC	Organic acids and derivatives	Carboxylic acids and derivatives	Carboxylic acids	Carboxylic acids
		1539	1539	2.818	209.093	w/o MS2:2,4-diacetylphloroglucinol	[M-H]-	209.092	C10H10O5	Alkyl-phenylketones	PIFFQYJYNWXNGE-UHFFFAOYSA-N	O=C(C1=C(O)C=C(O)C(=C1O)C(=O)C)C	Organoheterocyclic compounds	Organooxygen compounds	Carbonyl compounds	Ketones	Aryl ketones	Phenylketones
		4206	4206	0.99	313.015	w/o MS2:5:2 Fluorotelomer alcohol	[M+Cl]-	313.009	C7H5F11O	PFSA	NPOAVCPGPRUNOX-UHFFFAOYSA-N	FC(F)(F)C(F)(F)C(F)(F)C(F)(F)C(F)(F)CCO	Organoheterocyclic compounds	Alkyl halides	Alkyl fluorides	Fluorotelomer alcohols
		7132	7132	3	431.14	w/o MS2:NCGC00179845-03!5-chloro-3-[(E)-3,4-dihydroxy-3,5-dimethylhept-1-enyl]-7,8-dihydroxy-7-methyl-8,8a-dihydro-1H-isochromen-6-one	[M-H]-	431.148	C19H27ClO6	Azaphilones	CPMFRQHRPWPNMP-VOTSOKGWSA-N	O=C1C(Cl)=C2C=C(OCC2C(O)C1(O)C)C=CC(O)(C)C(O)C(C)CC	Organoheterocyclic compounds	Azaphilones		Azaphilones
		934	934	1.102	175.024	w/o MS2:Ascorbic acid	[M-H]-	175.025	C6H8O6	Butenolides	CIWBSHSKHKDKBQ-UHFFFAOYNA-N	O=C1OC(C(O)=C1O)C(O)CO	Organoheterocyclic compounds	Dihydrofurans	Furanones	Butenolides
		6208	6208	6.857	384.219	w/o MS2:(3R,7R,8R,8aS)-3,4'-dihydroxy-4,4,7,8a-tetramethylspiro[2,3,4a,5,6,7-hexahydro-1H-naphthalene-8,2'-7,8-dihydro-3H-furo[2,3-e]isoindole]-6'-one	[M-H]-	384.218	C23H31NO4	0	ZSVLMDBFFSSVAK-WJYWFEJASA-N	OC1=NCC=2C=3OC4(CC3C(O)=CC12)C(C)CCC5C(C)(C)C(O)CCC54C	Organoheterocyclic compounds	Isoindoles and derivatives	Isoindolines	Isoindolones
		2903	2903	5.058	265.146	w/o MS2:STROBILACTONE A	[M+K-2H]-	265.145	C15H22O4	Naphthofurans	ITJIJDWFGMAIKB-PKIAMQTDSA-N	O=C1OCC2=CC(O)C3C(C)(C)CCCC3(C)C12O	Organoheterocyclic compounds	Naphthofurans		Naphthofurans			Alkyl-phenylketones
		1226	1226	2.878	193.05	w/o MS2:trans-4-Hydroxy-3-methoxycinnamate; LC-ESI-QTOF; MS2; CE	[M-H]-	193.051	C10H10O4	Hydroxycinnamic acids	KSEBMYQBYZTDHS-HWKANZROSA-N	COC1=C(O)C=CC(\C=C\C(O)=O)=C1	Phenylpropanoids and polyketides	Cinnamic acids and derivatives	Hydroxycinnamic acids and derivatives	Hydroxycinnamic acids
		6691	6691	5.486	407.186	w/o MS2:Flavanole base + 2O, 2Prenyl; PlaSMA ID-1039	[M-H]-	407.186	C25H28O5	Prenylated flavanones	LAQLCZKPJGMFRM-UHFFFAOYNA-N	O=C2C=3C=CC(O)=C(C=3(OC(C1=CC=C(O)C(=C1)CC=C(C)C)C2(O)))CC=C(C)C	Phenylpropanoids and polyketides	Flavonoids	Flavans	8-prenylated flavans	8-prenylated flavanones
		9356	9356	2.109	655.176	w/o MS2:NCGC00385327-01!(2S)-7-[(2S,3R,4S,5S,6R)-4,5-dihydroxy-6-(hydroxymethyl)-3-[(2S,3R,4R,5R,6S)-3,4,5-trihydroxy-6-methyloxan-2-yl]oxyoxan-2-yl]oxy-5-hydroxy-2-(3-hydroxy-4-methoxyphenyl)-2,3-dihydrochromen-4-one	[M-H2O-H]-	655.188	C28H34O15	Flavonoid-7-O-glycosides	ARGKVCXINMKCAZ-UZRWAPQLSA-N	O=C1C2=C(O)C=C(OC3OC(CO)C(O)C(O)C3OC4OC(C)C(O)C(O)C4O)C=C2OC(C5=CC=C(OC)C(O)=C5)C1	Phenylpropanoids and polyketides	Flavonoids	Flavonoid glycosides	Flavonoid O-glycosides	Flavonoid-7-O-glycosides
		6157	6157	3.906	383.081	w/o MS2:Hispidulin acetate; LC-ESI-ITTOF; MS2; [M-C2H3O]-	[M+Cl]-	383.077	C22H18O9	6-O-methylated flavonoids	HIOZFEXHRPPNDN-UHFFFAOYSA-N	COC1=C(OC(C)=O)C=C2OC(=CC(=O)C2=C1OC(C)=O)C1=CC=C(OC(C)=O)C=C1	Phenylpropanoids and polyketides	Flavonoids	O-methylated flavonoids	6-O-methylated flavonoids
		5001	5001	5.857	339.267	4-methoxy-6-[2-[4-(3-methylbut-2-enoxy)phenyl]ethyl]-1,3-benzodioxole	[M-H]-	339.272	C21H24O4	Stilbenes	UOUFYEQUUCSLPP-UHFFFAOYSA-N	O(C=1C=C(C=C2OCOC12)CCC3=CC=C(OCC=C(C)C)C=C3)C	Phenylpropanoids and polyketides	Stilbenes		Stilbenes
		9453	9453	0.837	674.759	Unknown	[M+C2H3N+Na-2H]-	null	null	null	null	null
		9889	9889	0.808	952.986	w/o MS2:PFAP-N_PFSE_disubstituted; C19H19F24N2O8PS2	[M+FA-H]-	952.986	C19H19F24N2O8PS2	PFSA	SNXOGVWKTIWDAQ-UHFFFAOYSA-N	O=P(O)(OCCN(CC)S(=O)(=O)C(F)(F)F)OCCN(CC)S(=O)(=O)C(F)(F)C(F)(F)C(F)(F)C(F)(F)C(F)(F)C(F)(F)C(F)(F)C(F)(F)C(F)(F)C(F)(F)F	Organic acids and derivatives
		4532	4532	5.433	324.062	Unknown	[M+CH3COONa-H]-	null	null	null	null	null
		9799	9799	1.255	827.026	Unknown	[M-H]-	null	null	null	null	null
		4223	4223	1.541	313.102	w/o MS2:Unknown (carbon number 18); PlaSMA ID-659	[M-H]-	313.109	C18H18O5	Unknown	0	0
		8816	8816	2.584	567.352	Unknown	[M+Na-2H]-	null	null	null	null	null
		3712	3712	1.465	297.059	w/o MS2:Unknown (carbon number 17); PlaSMA ID-577	[M-C6H10O4-H]-	297.074	C17H14O5	Unknown	0	0
		2294	2294	0.688	240.928	Unknown	[M-H]-	null	null	null	null	null
		8425	8425	2.183	522.99	Unknown	[M+Na-2H]-	null	null	null	null	null
		9719	9719	1.82	783.36	Unknown	[M-H]-	null	null	null	null	null
		9072	9072	9.363	605.312	Unknown	[2M+Hac-H]-	null	null	null	null	null
		9962	9962	2.924	1119.47	Unknown	[M-H]-	null	null	null	null	null
		4462	4462	1.117	321.998	Unknown	[M+Cl]-	null	null	null	null	null
		3246	3246	1.147	280.908	w/o MS2:PFSA-Cl; C3HClF6O4S	[M+K-2H]-	280.912	C3HClF6O4S	PFSA	GMODCLMWODVJCC-UHFFFAOYSA-N	O=S(=O)(O)C(F)(F)OC(F)(F)C(F)(F)Cl	Organic acids and derivatives
		9409	9409	1.457	666.241	Unknown	[M-H]-	null	null	null	null	null
